# Supplementary material for: Porous microneedle patch with sustained delivery of extracellular vesicles mitigates severe spinal cord injury
Source: Nat Commun. 2023 Jul 7;14:4011. doi: 10.1038/s41467-023-39745-2 (PMC10328956; doi:10.1038/s41467-023-39745-2)
Supplement: Supplementary file 5 — Source data [file 41467_2023_39745_MOESM5_ESM.xlsx]

## Sheet: Fig. 2
d	viable cells/initial cell loading (%)					h	displacement	Force				j		OD value
	Day 1	Day 3	Day 5					Traditional GelMA	Porous GelMA					Traditional Gelma			Porous Gelma
	1.36171	1.44982	1.81889				0	0.0018	0.0012				2	1.61345	1.58084	1.61997	1.74832	1.74018	1.6527
	0.976359	1.26196	2.4806				0.0016	0.002	0.0012				4	1.75912	1.61634	1.66487	1.76469	1.77181	1.76278
	0.862475	1.44158	2.0014				0.0034	0.002	0.0012				6	1.71402	1.49591	1.75885	1.7597	1.73267	1.88316
	0.860731	1.61903	1.2512				0.0051	0.0022	0.001				8	1.75142	1.7601	1.71782	1.7839	1.88162	1.77472
							0.0072	0.0022	0.0012				10	1.79273	1.87093	1.66852	1.83276	1.93119	1.87798
							0.0088	0.0022	0.0012				12	1.79689	1.69977	1.8441	1.73558	1.86248	2.0085
	ANOVA summary						0.0104	0.0024	0.0012				14	1.7415	1.7198	1.82449	1.96728	1.78065	1.89419
	F	6.808					0.0123	0.0024	0.0012
	P value	0.0158					0.0142	0.0026	0.0012
							0.0158	0.0024	0.0014
	Groups	P value					0.0177	0.0024	0.0014
	Day 1 vs. Day 3	0.2211					0.0193	0.0026	0.0014
	Day 1 vs. Day 5	0.0125					0.0214	0.0028	0.0014
	Day 3 vs. Day 5	0.1994					0.023	0.0028	0.0016			k		Paritcles （×10^9 ）
							0.0247	0.003	0.0018				day	MN-EV			MN-MSC
							0.0265	0.0032	0.0016				2	10.8451	7.65336	7.96356	3.5442	2.66508	3.30132
							0.0284	0.0034	0.0018				4	2.06712	3.12952	3.42144	3.64848	2.90796	3.30132
							0.03	0.0034	0.0018				6	1.20912	2.73636	1.51272	3.69732	3.02016	3.38316
							0.0319	0.0034	0.0018				8	0.27918	0.70092	0.4818	3.80952	3.10332	3.66036
							0.0335	0.0034	0.0016				10	0.21516	0.509388	0.38412	3.81084	3.30264	3.65112
							0.0356	0.0034	0.0018				12	0.17952	0.40788	0.3498	3.98904	3.31452	3.63792
							0.0372	0.0036	0.0018				14	0.10956	0.352044	0.20988	4.00092	3.45972	3.71976
							0.0389	0.0038	0.002
							0.0407	0.004	0.002
							0.0426	0.004	0.002
							0.0445	0.0042	0.0022
							0.0461	0.0044	0.002
							0.0477	0.0046	0.002
							0.0498	0.0046	0.0022
							0.0514	0.0048	0.0022
							0.0531	0.005	0.0024
							0.0549	0.0052	0.0024
							0.0568	0.0054	0.0026
							0.0584	0.0056	0.0026
							0.0603	0.006	0.0028
							0.0619	0.006	0.0028
							0.064	0.0062	0.003
							0.0657	0.0066	0.003
							0.0673	0.007	0.0032
							0.0692	0.0072	0.0032
							0.071	0.0074	0.0034
							0.0726	0.0078	0.0036
							0.0745	0.0082	0.0038
							0.0761	0.0086	0.0038
							0.0782	0.009	0.0042
							0.0799	0.0094	0.0044
							0.0815	0.0102	0.0046
							0.0834	0.0106	0.0048
							0.0852	0.011	0.0052
							0.0869	0.0116	0.0054
							0.0887	0.0124	0.0056
							0.0904	0.013	0.006
							0.0925	0.0134	0.0066
							0.0941	0.0144	0.0068
							0.0957	0.0154	0.0072
							0.0976	0.0162	0.0076
							0.0994	0.017	0.0082
							0.1011	0.018	0.0088
							0.1029	0.0194	0.0092
							0.1046	0.0206	0.01
							0.1067	0.0216	0.011
							0.1083	0.023	0.0116
							0.1099	0.025	0.0122
							0.1118	0.0262	0.013
							0.1137	0.0278	0.0144
							0.1155	0.0298	0.0152
							0.1172	0.0324	0.0158
							0.1188	0.0342	0.0172
							0.1209	0.0364	0.019
							0.1225	0.039	0.0202
							0.1241	0.0432	0.0214
							0.1258	0.0464	0.0232
							0.1279	0.0492	0.0258
							0.1295	0.0532	0.0272
							0.1314	0.0596	0.0286
							0.133	0.064	0.0312
							0.1351	0.0682	0.035
							0.1367	0.0742	0.0366
							0.1384	0.0832	0.0384
							0.14	0.0886	0.0424
							0.1421	0.0942	0.0472
							0.1437	0.1028	0.0496
							0.1456	0.116	0.0524
							0.1472	0.1242	0.0578
							0.1493	0.1326	0.0652
							0.1509	0.1448	0.0686
							0.1526	0.1614	0.0722
							0.1544	0.1722	0.0792
							0.1563	0.1828	0.0882
							0.1579	0.1996	0.0922
							0.1598	0.225	0.0978
							0.1614	0.2412	0.1084
							0.1635	0.2556	0.1206
							0.1652	0.2796	0.1264
							0.1668	0.318	0.1348
							0.1684	0.3388	0.1498
							0.1705	0.3576	0.1648
							0.1721	0.3874	0.1738
							0.174	0.4304	0.1858
							0.1756	0.455	0.2026
							0.1777	0.4774	0.2188
							0.1794	0.512	0.2322
							0.181	0.5596	0.249
							0.1826	0.588	0.269
							0.1847	0.6162	0.2898
							0.1864	0.6518	0.3066
							0.1882	0.7016	0.326
							0.1898	0.7324	0.3482
							0.1919	0.7608	0.3744
							0.1936	0.7968	0.3948
							0.1952	0.848	0.4174
							0.1971	0.8764	0.4428
							0.1989	0.909	0.4754
							0.2006	0.947	0.4988
							0.2024	0.992	0.5216
							0.2041	1.0246	0.55
							0.2062	1.0548	0.5884
							0.2078	1.0884	0.6146
							0.2094	1.1366	0.64
							0.2113	1.165	0.6702
							0.2131	1.1908	0.7084
							0.2148	1.2254	0.7322
							0.2166	1.2734	0.7558
							0.2183	1.3002	0.7854
							0.2204	1.3268	0.8218
							0.222	1.3626	0.845
							0.2236	1.411	0.8674
							0.2255	1.4372	0.8944
							0.2274	1.4632	0.9298
							0.229	1.4986	0.9518
							0.2309	1.5476	0.9746
							0.2325	1.5762	1.0084
							0.2346	1.6032	1.0534
							0.2362	1.6404	1.075
							0.2378	1.6884	1.0902
							0.2397	1.7148	1.1144
							0.2416	1.7416	1.148
							0.2432	1.7788	1.1588
							0.2451	1.8248	1.1676
							0.2467	1.8514	1.1832
							0.2488	1.8786	1.211
							0.2504	1.9152	1.2324
							0.2521	1.9628	1.258
							0.2539	1.991	1.2956
							0.2558	2.0174	1.343
							0.2574	2.0526	1.3718
							0.2593	2.1004	1.4022
							0.2609	2.1292	1.4454
							0.263	2.159	1.4964

## Sheet: Fig. 4
	b	TNF-α							c	Inos							d	TGF-β							e	MMP-9
		Control	MN	Gel-EV	Gel-MSC	MN-EV	MN-MSC			Control	MN	Gel-EV	Gel-MSC	MN-EV	MN-MSC			Control	MN	Gel-EV	Gel-MSC	MN-EV	MN-MSC			Control	MN	Gel-EV	Gel-MSC	MN-EV	MN-MSC
		0.247765	0.175024	0.162315	0.040085	0.02935	0.070209			0.407636	0.500759	0.427903	0.439681	0.261311	0.394335			0.048422	0.036945	0.038037	0.123603	0.041681	0.440548			0.544075	0.180389	0.363434	0.176757	0.35975	0.231397
		0.364597	0.189896	0.109641	0.036845	0.03544	0.028465			0.426874	0.369751	0.416899	0.398871	0.361214	0.294554			0.065441	0.025647	0.021457	0.088462	0.076654	0.353694			0.476654	0.230464	0.259461	0.206581	0.21571	0.206647
		0.240067	0.151654	0.164512	0.065445	0.04651	0.056497			0.394984	0.400125	0.401144	0.376618	0.333695	0.321154			0.024487	0.056741	0.035476	0.079654	0.064749	0.298461			0.495411	0.201465	0.216493	0.195461	0.26981	0.146571
		ANOVA summary								ANOVA summary								ANOVA summary								ANOVA summary
		F	24.27							F	3.178							F	43.96							F	17.14
		P value	<0.0001							P value	0.0468							P value	<0.0001							P value	<0.0001
		Groups			P Value					Groups			P Value					Groups			P Value					Groups			P Value
		Control vs. MN			0.0164					Control vs. MN			0.9986					Control vs. MN			0.9999					Control vs. MN			<0.0001
		Control vs. Gel-EV			0.0033					Control vs. Gel-EV			>0.9999					Control vs. Gel-EV			0.9938					Control vs. Gel-EV			0.0014
		Control vs. Gel-MSC			<0.0001					Control vs. Gel-MSC			>0.9999					Control vs. Gel-MSC			0.463					Control vs. Gel-MSC			<0.0001
		Control vs. MN-EV			<0.0001					Control vs. MN-EV			0.1845					Control vs. MN-EV			0.9929					Control vs. MN-EV			0.0015
		Control vs. MN-MSC			<0.0001					Control vs. MN-MSC			0.373					Control vs. MN-MSC			<0.0001					Control vs. MN-MSC			<0.0001
		MN vs. Gel-EV			0.9225					MN vs. Gel-EV			0.9999					MN vs. Gel-EV			0.9996					MN vs. Gel-EV			0.4699
		MN vs. Gel-MSC			0.0076					MN vs. Gel-MSC			0.9944					MN vs. Gel-MSC			0.3482					MN vs. Gel-MSC			0.9997
		MN vs. MN-EV			0.0041					MN vs. MN-EV			0.1011					MN vs. MN-EV			0.9665					MN vs. MN-EV			0.4444
		MN vs. MN-MSC			0.0098					MN vs. MN-MSC			0.22					MN vs. MN-MSC			<0.0001					MN vs. MN-MSC			0.9999
		Gel-EV vs. Gel-MSC			0.0381					Gel-EV vs. Gel-MSC			0.9997					Gel-EV vs. Gel-MSC			0.231					Gel-EV vs. Gel-MSC			0.335
		Gel-EV vs. MN-EV			0.0203					Gel-EV vs. MN-EV			0.1457					Gel-EV vs. MN-EV			0.8828					Gel-EV vs. MN-EV			>0.9999
		Gel-EV vs. MN-MSC			0.0493					Gel-EV vs. MN-MSC			0.3048					Gel-EV vs. MN-MSC			<0.0001					Gel-EV vs. MN-MSC			0.3565
		Gel-MSC vs. MN-EV			0.9988					Gel-MSC vs. MN-EV			0.225					Gel-MSC vs. MN-EV			0.7678					Gel-MSC vs. MN-EV			0.3142
		Gel-MSC vs. MN-MSC			>0.9999					Gel-MSC vs. MN-MSC			0.4395					Gel-MSC vs. MN-MSC			<0.0001					Gel-MSC vs. MN-MSC			>0.9999
		MN-EV vs. MN-MSC			0.994					MN-EV vs. MN-MSC			0.9951					MN-EV vs. MN-MSC			<0.0001					MN-EV vs. MN-MSC			0.3348
	f	BAX							g	IL-1β							h	Arg-2
		Control	MN	Gel-EV	Gel-MSC	MN-EV	MN-MSC			Control	MN	Gel-EV	Gel-MSC	MN-EV	MN-MSC			Control	MN	Gel-EV	Gel-MSC	MN-EV	MN-MSC
		0.542961	0.301046	0.309715	0.224821	0.451263	0.201148			0.70847	0.597391	0.536716	0.633468	0.65904	0.405439			0.185976	0.273965	0.2349	0.257687	0.271361	0.414216
		0.457791	0.28687	0.315867	0.314671	0.324614	0.179461			0.685364	0.506518	0.586715	0.505518	0.455716	0.333196			0.201026	0.258775	0.225866	0.267632	0.271258	0.386526
		0.479961	0.336547	0.275416	0.301135	0.282147	0.251479			0.556541	0.585963	0.565133	0.560136	0.565568	0.251863			0.017656	0.201553	0.312665	0.258813	0.268956	0.437566
		ANOVA summary								ANOVA summary							ANOVA summary
		F	11.18							F	6.96						F	9.56
		P value	0.0003							P value	0.0029						P value	0.0007
		Groups			P Value					Groups			P Value				Groups			P Value
		Control vs. MN			0.0061					Control vs. MN			0.6708				Control vs. MN			0.1437
		Control vs. Gel-EV			0.0044					Control vs. Gel-EV			0.6665				Control vs. Gel-EV			0.0858
		Control vs. Gel-MSC			0.002					Control vs. Gel-MSC			0.7009				Control vs. Gel-MSC			0.0743
		Control vs. MN-EV			0.0391					Control vs. MN-EV			0.6394				Control vs. MN-EV			0.051
		Control vs. MN-MSC			0.0002					Control vs. MN-MSC			0.0014				Control vs. MN-MSC			0.0002
		MN vs. Gel-EV			>0.9999					MN vs. Gel-EV			>0.9999				MN vs. Gel-EV			0.9994
		MN vs. Gel-MSC			0.979					MN vs. Gel-MSC			>0.9999				MN vs. Gel-MSC			0.9981
		MN vs. MN-EV			0.8691					MN vs. MN-EV			>0.9999				MN vs. MN-EV			0.9858
		MN vs. MN-MSC			0.2217					MN vs. MN-MSC			0.0162				MN vs. MN-MSC			0.0133
		Gel-EV vs. Gel-MSC			0.9952					Gel-EV vs. Gel-MSC			>0.9999				Gel-EV vs. Gel-MSC			>0.9999
		Gel-EV vs. MN-EV			0.7786					Gel-EV vs. MN-EV			>0.9999				Gel-EV vs. MN-EV			0.9995
		Gel-EV vs. MN-MSC			0.2924					Gel-EV vs. MN-MSC			0.0164				Gel-EV vs. MN-MSC			0.0228
		Gel-MSC vs. MN-EV			0.4983					Gel-MSC vs. MN-EV			>0.9999				Gel-MSC vs. MN-EV			0.9999
		Gel-MSC vs. MN-MSC			0.5393					Gel-MSC vs. MN-MSC			0.0148				Gel-MSC vs. MN-MSC			0.0265
		MN-EV vs. MN-MSC			0.0373					MN-EV vs. MN-MSC			0.0178				MN-EV vs. MN-MSC			0.0388

## Sheet: Fig. 5
	c	Average fluorescence intensity						d	Average fluorescence intensity						e	Average fluorescence intensity
		Control	MN	GEL-EV	GEL-MSC	MN-EV	MN-MSC		Control	MN	GEL-EV	GEL-MSC	MN-EV	MN-MSC		Control	MN	GEL-EV	GEL-MSC	MN-EV	MN-MSC
		55.9	55.6	50.4	53	54.5	51.4		90.47	96.78	93.2	87.74	83.76	92.73		65.16	59.09	58.67	60.05	66.305	62.4862
		52.6	51.2	53.3	58.2	53.4	49.2		94.34	92.3	84.19	94.99	90.47	85.3825		60.5025	64.47	63.02	57.08	65.46	64.3956
		51.4	50.2	56.4	52.3	52.3	56.4		89.535	93.32	88.245	85.86	82.52	88.245		63.4409	62.125	58.88	67.38	65.23	62.783
		52.9				53.1	55.2		93.65				92.31	95.87		62.66	65.31			62.68	60.38
							50.6
		ANOVA summary							ANOVA summary							ANOVA summary
		F	0.2836						F	1.243						F	1.167
		P value	0.9152						P value	0.338						P value	0.3675
		Groups			P Value				Groups			P Value				Groups			P Value
		Control vs. MN			0.9975				Control vs. MN			0.9811				Control vs. MN			>0.9999
		Control vs. GEL-EV			>0.9999				Control vs. GEL-EV			0.8712				Control vs. GEL-EV			0.7678
		Control vs. GEL-MSC			0.9841				Control vs. GEL-MSC			0.9648				Control vs. GEL-MSC			0.9802
		Control vs. MN-EV			>0.9999				Control vs. MN-EV			0.588				Control vs. MN-EV			0.9013
		Control vs. MN-MSC			0.9989				Control vs. MN-MSC			0.9954				Control vs. MN-MSC			>0.9999
		MN vs. GEL-EV			0.9959				MN vs. GEL-EV			0.5664				MN vs. GEL-EV			0.8151
		MN vs. GEL-MSC			0.9022				MN vs. GEL-MSC			0.7379				MN vs. GEL-MSC			0.9895
		MN vs. MN-EV			0.9954				MN vs. MN-EV			0.2928				MN vs. MN-EV			0.8624
		MN vs. MN-MSC			>0.9999				MN vs. MN-MSC			0.8546				MN vs. MN-MSC			>0.9999
		GEL-EV vs. GEL-MSC			0.9937				GEL-EV vs. GEL-MSC			0.9996				GEL-EV vs. GEL-MSC			0.9902
		GEL-EV vs. MN-EV			>0.9999				GEL-EV vs. MN-EV			0.9982				GEL-EV vs. MN-EV			0.2584
		GEL-EV vs. MN-MSC			0.9978				GEL-EV vs. MN-MSC			0.9854				GEL-EV vs. MN-MSC			0.8669
		GEL-MSC vs. MN-EV			0.9899				GEL-MSC vs. MN-EV			0.9756				GEL-MSC vs. MN-EV			0.5832
		GEL-MSC vs. MN-MSC			0.9018				GEL-MSC vs. MN-MSC			0.9994				GEL-MSC vs. MN-MSC			0.996
		MN-EV vs. MN-MSC			0.9975				MN-EV vs. MN-MSC			0.8575				MN-EV vs. MN-MSC			0.8052
	f	Average fluorescence intensity						g	Average fluorescence intensity						h	Average fluorescence intensity
		Control	MN	GEL-EV	GEL-MSC	MN-EV	MN-MSC		Control	MN	GEL-EV	GEL-MSC	MN-EV	MN-MSC		Control	MN	GEL-EV	GEL-MSC	MN-EV	MN-MSC
		11.5597	9.29089	13.3382	22.5084	21.8029	31.7993		10.85	11.552	18.3949	18.1647	25.72	54.46		30.54	32.9832	27.1168	39.702	31.09	61.67
		9.68595	17.6147	11.1761	18.0933	29.1061	35.708		9.74	10.3088	16.9087	14.3628	17.06	31.03		12.16	14.9568	14.5212	18.4254	32.13	48.02
		11.6861	11.3237	13.4839	20.4757	24.1704	31.7993		11.08	11.8096	17.4538	18.5286	10.64	47.84		11.92	13.1328	25.6992	33.639	15.62	49.08
		9.32621				28.6568	33.8663		10.635				18.231	29.624		15.32	13.21			36.32	56.23
							30.6551
		ANOVA summary							ANOVA summary							ANOVA summary
		F	47.76						F	12.13						F	9.322
		P value	<0.0001						P value	<0.0001						P value	0.0003
		Groups			P Value				Groups			P Value				Groups			P Value
		Control vs. MN			0.8775				Control vs. MN			>0.9999				Control vs. MN			>0.9999
		Control vs. GEL-EV			0.8924				Control vs. GEL-EV			0.6873				Control vs. GEL-EV			0.973
		Control vs. GEL-MSC			0.0018				Control vs. GEL-MSC			0.7539				Control vs. GEL-MSC			0.4017
		Control vs. MN-EV			<0.0001				Control vs. MN-EV			0.5747				Control vs. MN-EV			0.4746
		Control vs. MN-MSC			<0.0001				Control vs. MN-MSC			<0.0001				Control vs. MN-MSC			0.0003
		MN vs. GEL-EV			>0.9999				MN vs. GEL-EV			0.8074				MN vs. GEL-EV			0.9909
		MN vs. GEL-MSC			0.0255				MN vs. GEL-MSC			0.8588				MN vs. GEL-MSC			0.491
		MN vs. MN-EV			<0.0001				MN vs. MN-EV			0.7254				MN vs. MN-EV			0.5769
		MN vs. MN-MSC			<0.0001				MN vs. MN-MSC			0.0002				MN vs. MN-MSC			0.0004
		GEL-EV vs. GEL-MSC			0.0238				GEL-EV vs. GEL-MSC			>0.9999				GEL-EV vs. GEL-MSC			0.8565
		GEL-EV vs. MN-EV			<0.0001				GEL-EV vs. MN-EV			>0.9999				GEL-EV vs. MN-EV			0.9265
		GEL-EV vs. MN-MSC			<0.0001				GEL-EV vs. MN-MSC			0.0024				GEL-EV vs. MN-MSC			0.0028
		GEL-MSC vs. MN-EV			0.1098				GEL-MSC vs. MN-EV			>0.9999				GEL-MSC vs. MN-EV			0.9998
		GEL-MSC vs. MN-MSC			<0.0001				GEL-MSC vs. MN-MSC			0.0019				GEL-MSC vs. MN-MSC			0.0308
		MN-EV vs. MN-MSC			0.0134				MN-EV vs. MN-MSC			0.0013				MN-EV vs. MN-MSC			0.01

## Sheet: Fig. 6
b		Control	MN	GEL-EV	GEL-MSC	MN-EV	MN-MSC			c		Control										MN									Gel-EV
	0-0.5	2	3	2	3	0	0				week	BBB Score										BBB Score									BBB Score
	1-2	4	2	3	3	2	0				0	21	21	21	21	21	21	21	21	21		21	21	21	21	21	21	21	21		21	21	21	21	21	21	21	21	21
	2.5-3	3	2	0	0	3	1				1	0.5	1	0	0	0	0.5	1	0	0		0	0	0	0	0	0	0	0		0.5	0	0	0	0	0	0	0	0
	3.5-4	0	1	0	0	4	3				2	1.5	1.5	0	0.5	3	2	3	0.5	0		0	2	0	0	0	0	0	4.5		2	0	0.5	0	0	0	0	3.5	4
	4.5-10	0	0	4	4	1	3				3	2	1.5	1	1.5	2	1.5	2.5	1	0		2	5	0	0	1	2	0.5	4.5		5.5	0.5	1	0.5	1	0.5	0	1	5.5
	10.5-12	0	0	0	0	0	4				4	2	2	1.5	0.5	2	1.5	2	1	0.5		2	6	0.5	0.5	1	1	0.5	3		3	0.5	1	0.5	0	1	1	2	5.5
											5	2.5	2.5	2	0.5	1	1	2.5	1.5	1		1	4.5	0.5	0.5	0.5	1	0.5	4.5		3	0.5	1	0.5	2	0.5	1	4	5
											6	3	2.5	1	1.5	2	1.5	2	2.5	0.5		2	3	0.5	0	0	1	0.5	5		4.5	2.5	0.5	1	1.5	4	1.5	7	9
											7	3.5	2	1	0.5	2.5	1.5	2	2.5	0.5		1.5	3.5	2	0.5	0.5	0	0	4.5		5.5	1	1.5	1	1.5	2.5	1	5	7
											8	3	3	2	0.5	1.5	1	2.5	1	0.5		1.5	3	0.5	0.5	0.5	1.5	2.5	3.5		5.5	1.5	1	0.5	1	0	5	7	6
												Gel-MSC											MN-EV											MN-MSC
											week	BBB Score											BBB Score											BBB Scpre
											0	21	21	21	21	21	21	21	21	21	21		21	21	21	21	21	21	21	21	21	21		21	21	21	21	21	21	21	21	21	21	21
											1	0	1.5	0	0	0.5	0	0	0	0	0		0	0	0	0	0	0	0	0	0	0.5		0.5	1.5	0.5	0	0.5	2.5	0	0.5	0	0	0
											2	0	1.5	0	0	4	2.5	2	0	0	0		0	0.5	0.5	1	1	1	2.5	0.5	1	1		5.5	1	4.5	1.5	6	5	1	1.5	0.5	2.5	3.5
											3	0	1.5	0	0	4.5	4.5	5.5	0.5	0	1.5		3	1	1.5	1	1.5	1	1.5	2	2	1.5		6	2	6.5	2	7	7	1	2.5	1.5	3	4.5
											4	0	7	0	0.5	2.5	2.5	5.5	0.5	0	0.5		3	2	1	2	1	2	2	2.5	3.5	2		9.5	3	12	3	10	10.5	1.5	3.5	1.5	3	6
											5	1	9	0.5	0.5	5	4.5	5.5	0.5	0	0.5		3.5	3	3	2	2	3	2.5	2.5	3.5	2.5		10	1.5	12	2.5	12	12	2.5	3	1.5	6.5	6.5
											6	0	9.5	1	2	6	7	6.5	0.5	0.5	0.5		3.5	3	1	2.5	1.5	2.5	2.5	2.5	6	3		10	5.5	12	4	12	12	6	5.5	1	7.5	7.5
											7	0.5	7.5	0.5	1.5	5.5	6	6	1	0	0.5		4.5	3.5	2	2.5	1.5	3.5	3.5	2.5	6	3		10	7	12	4.5	11.5	12	6.5	5	1.5	7.5	7.5
											8	0.5	7	0.5	1	6.5	5.5	6.5	2	0.5	1		4	4	3	3	2	3.5	3	2	8	3.5		11.5	3.5	12	3.5	11.5	13	7	4	2.5	7	8
											ANOVA summary
											F	2.928
											P value	<0.0001
											Week 0					Week 1					Week 2					Week 3					Week 4					Week 5					Week 6					Week 7
											Control vs. MN			>0.9999		Control vs. MN			0.999		Control vs. MN			0.9918		Control vs. MN			0.9966		Control vs. MN			0.9984		Control vs. MN			>0.9999		Control vs. MN			0.999		Control vs. MN			0.9999
											Control vs. Gel-EV			>0.9999		Control vs. Gel-EV			0.9995		Control vs. Gel-EV			0.9998		Control vs. Gel-EV			0.9995		Control vs. Gel-EV			>0.9999		Control vs. Gel-EV			0.9989		Control vs. Gel-EV			0.3793		Control vs. Gel-EV			0.789
											Control vs. Gel-MSC			>0.9999		Control vs. Gel-MSC			>0.9999		Control vs. Gel-MSC			0.9987		Control vs. Gel-MSC			0.9982		Control vs. Gel-MSC			0.9943		Control vs. Gel-MSC			0.7851		Control vs. Gel-MSC			0.4597		Control vs. Gel-MSC			0.7627
											Control vs. MN-EV			>0.9999		Control vs. MN-EV			0.9994		Control vs. MN-EV			0.9955		Control vs. MN-EV			>0.9999		Control vs. MN-EV			0.9704		Control vs. MN-EV			0.7512		Control vs. MN-EV			0.8583		Control vs. MN-EV			0.4943
											Control vs. MN-MSC			>0.9999		Control vs. MN-MSC			0.9998		Control vs. MN-MSC			0.3561		Control vs. MN-MSC			0.0327		Control vs. MN-MSC			<0.0001		Control vs. MN-MSC			<0.0001		Control vs. MN-MSC			<0.0001		Control vs. MN-MSC			<0.0001
											MN vs. Gel-EV			>0.9999		MN vs. Gel-EV			>0.9999		MN vs. Gel-EV			0.9994		MN vs. Gel-EV			>0.9999		MN vs. Gel-EV			>0.9999		MN vs. Gel-EV			0.9992		MN vs. Gel-EV			0.2135		MN vs. Gel-EV			0.6662
											MN vs. Gel-MSC			>0.9999		MN vs. Gel-MSC			>0.9999		MN vs. Gel-MSC			>0.9999		MN vs. Gel-MSC			>0.9999		MN vs. Gel-MSC			>0.9999		MN vs. Gel-MSC			0.8154		MN vs. Gel-MSC			0.2687		MN vs. Gel-MSC			0.6342
											MN vs. MN-EV			>0.9999		MN vs. MN-EV			>0.9999		MN vs. MN-EV			>0.9999		MN vs. MN-EV			0.9996		MN vs. MN-EV			0.9995		MN vs. MN-EV			0.7846		MN vs. MN-EV			0.6624		MN vs. MN-EV			0.372
											MN vs. MN-MSC			>0.9999		MN vs. MN-MSC			0.9876		MN vs. MN-MSC			0.1176		MN vs. MN-MSC			0.1576		MN vs. MN-MSC			<0.0001		MN vs. MN-MSC			<0.0001		MN vs. MN-MSC			<0.0001		MN vs. MN-MSC			<0.0001
											Gel-EV vs. Gel-MSC			>0.9999		Gel-EV vs. Gel-MSC			>0.9999		Gel-EV vs. Gel-MSC			>0.9999		Gel-EV vs. Gel-MSC			>0.9999		Gel-EV vs. Gel-MSC			0.9994		Gel-EV vs. Gel-MSC			0.946		Gel-EV vs. Gel-MSC			>0.9999		Gel-EV vs. Gel-MSC			>0.9999
											Gel-EV vs. MN-EV			>0.9999		Gel-EV vs. MN-EV			>0.9999		Gel-EV vs. MN-EV			0.9999		Gel-EV vs. MN-EV			>0.9999		Gel-EV vs. MN-EV			0.9921		Gel-EV vs. MN-EV			0.9298		Gel-EV vs. MN-EV			0.9608		Gel-EV vs. MN-EV			0.9981
											Gel-EV vs. MN-MSC			>0.9999		Gel-EV vs. MN-MSC			0.9912		Gel-EV vs. MN-MSC			0.217		Gel-EV vs. MN-MSC			0.0832		Gel-EV vs. MN-MSC			<0.0001		Gel-EV vs. MN-MSC			<0.0001		Gel-EV vs. MN-MSC			<0.0001		Gel-EV vs. MN-MSC			<0.0001
											Gel-MSC vs. MN-EV			>0.9999		Gel-MSC vs. MN-EV			>0.9999		Gel-MSC vs. MN-EV			>0.9999		Gel-MSC vs. MN-EV			0.9999		Gel-MSC vs. MN-EV			0.9999		Gel-MSC vs. MN-EV			>0.9999		Gel-MSC vs. MN-EV			0.9847		Gel-MSC vs. MN-EV			0.9981
											Gel-MSC vs. MN-MSC			>0.9999		Gel-MSC vs. MN-MSC			0.9981		Gel-MSC vs. MN-MSC			0.14		Gel-MSC vs. MN-MSC			0.0878		Gel-MSC vs. MN-MSC			<0.0001		Gel-MSC vs. MN-MSC			<0.0001		Gel-MSC vs. MN-MSC			<0.0001		Gel-MSC vs. MN-MSC			<0.0001
											MN-EV vs. MN-MSC			>0.9999		MN-EV vs. MN-MSC			0.9894		MN-EV vs. MN-MSC			0.1041		MN-EV vs. MN-MSC			0.0448		MN-EV vs. MN-MSC			<0.0001		MN-EV vs. MN-MSC			0.0001		MN-EV vs. MN-MSC			<0.0001		MN-EV vs. MN-MSC			<0.0001
d,e,f,g,h,i,j	raw data could be found in Folder "Dynamics"and website "https://drive.google.com/drive/folders/1az7uOLzP5xH7K-zpFzoAkv36kasVc-AW?usp=share_link"																f
k
stride length / mm
			Control	MN-EV	MN-MSC	Gel-EV	Gel-MSC	MN
			11.58	19.6869	63.3125	45	13.38	58.38
			12.05	1.85545	66.6832	41.62	29.12	56.34
			5.04	34.6112	75.641	16.64	34.56	34.44
			ANOVA summary
			F	9.771
			P value	0.0007
			Groups		P Value
			Control vs. MN-EV		0.9292
			Control vs. MN-MSC		0.0007
			Control vs. Gel-EV		0.1867
			Control vs. Gel-MSC		0.5858
			Control vs. MN		0.0142
			MN-EV vs. MN-MSC		0.0028
			MN-EV vs. Gel-EV		0.6109
			MN-EV vs. Gel-MSC		0.9767
			MN-EV vs. MN		0.0687
			MN-MSC vs. Gel-EV		0.0403
			MN-MSC vs. Gel-MSC		0.009
			MN-MSC vs. MN		0.434
			Gel-EV vs. Gel-MSC		0.9412
			Gel-EV vs. MN		0.6345
			Gel-MSC vs. MN		0.212
l
body weigth support / mm
			Control	MN-EV	MN-MSC	Gel-EV	Gel-MSC	MN
			26.81	36.1373	52.1129	39.44	31.9	25.62
			26.47	31.1735	41.4377	36.44	30.88	27.84
			28.97	33.3683	44.7027	34.88	30.53	27.47
			ANOVA summary
			F	20.31
			P value	<0.0001
			Groups			P Value
			Control vs. MN-EV			0.1373
			Control vs. MN-MSC			<0.0001
			Control vs. Gel-EV			0.0113
			Control vs. Gel-MSC			0.588
			Control vs. MN			>0.9999
			MN-EV vs. MN-MSC			0.0013
			MN-EV vs. Gel-EV			0.6715
			MN-EV vs. Gel-MSC			0.8741
			MN-EV vs. MN			0.1004
			MN-MSC vs. Gel-EV			0.0146
			MN-MSC vs. Gel-MSC			0.0003
			MN-MSC vs. MN			<0.0001
			Gel-EV vs. Gel-MSC			0.1721
			Gel-EV vs. MN			0.0082
			Gel-MSC vs. MN			0.4779
m	raw data could be found in Folder "Dynamics"and website "https://drive.google.com/drive/folders/1az7uOLzP5xH7K-zpFzoAkv36kasVc-AW?usp=share_link"

## Sheet: Fig. 7
	d,e,g,h	raw data could be found on the website "https://drive.google.com/drive/folders/1az7uOLzP5xH7K-zpFzoAkv36kasVc-AW?usp=share_link"
	f	Intact	Control	MN	Gel-EV	Gel-MSC	MN-EV	MN-MSC
		1	0.05	0.05	0.15	0.21	0.52	0.71
		0.92	0.02	0.03	0.24	0.17	0.23	0.65
		0.87	0.02	0.05	0.15	0.19	0.18	0.53
	ANOVA summary									c
	F	46.59										MN-EV	MN-EV	MN-EV	MN-EV	MN-EV	MN-EV	MN-EV	MN-EV	MN-EV	MN	MN	MN	MN	MN	MN	MN	MN	MN	Gel-MSC	Gel-MSC	Gel-MSC	Gel-MSC	Gel-MSC	Gel-MSC	Gel-MSC	Gel-MSC	Gel-MSC	Control	Control	Control	Control	Control	Control	Control	Control	Control	Intact	Intact
	P value	<0.0001									TIME	'mean'	'LCI'	'UCI'	'mean'	'LCI'	'UCI'	'mean'	'LCI'	'UCI'	'mean'	'LCI'	'UCI'	'mean'	'LCI'	'UCI'	'mean'	'LCI'	'UCI'	'mean'	'LCI'	'UCI'	'mean'	'LCI'	'UCI'	'mean'	'LCI'	'UCI'	'mean'	'LCI'	'UCI'	'mean'	'LCI'	'UCI'	'mean'	'LCI'	'UCI'	'mean'	'LCI'
											-10	0.348349	-0.0943555	0.791056	-0.0836264	-0.280513	0.113256	0.12526	-0.0154932	0.266017	0.00782764	-0.0387766	0.0544311	0.00552936	-0.0260576	0.037116	-0.001782	-0.0458124	0.0422482	-0.0249643	-0.043912	-0.00601575	-0.0233104	-0.0366909	-0.00992985	-0.0272469	-0.0445143	-0.00997954	0.0207053	-0.00574744	0.0471592	0.00280291	-0.0206241	0.02623	0.00100728	-0.0215834	0.0235984	0.723062	0.261567
	Groups			P Value							-9.96667	0.338864	-0.103045	0.780778	-0.0855608	-0.282969	0.111843	0.125488	-0.0152696	0.266251	0.00805304	-0.0386153	0.0547222	0.0057993	-0.0257759	0.0373739	-0.00163711	-0.045517	0.0422428	-0.0247975	-0.0437602	-0.00583538	-0.0231668	-0.036556	-0.00977752	-0.0269109	-0.0441569	-0.00966569	0.0203159	-0.0060942	0.0467248	0.00236385	-0.0210289	0.0257562	0.00131696	-0.0212392	0.0238731	0.71738	0.257941
	Intact vs. Control			<0.0001							-9.93333	0.329352	-0.111789	0.770473	-0.0875079	-0.28544	0.110421	0.125736	-0.0150226	0.266497	0.00827126	-0.0384642	0.0550069	0.00606335	-0.0255006	0.0376269	-0.00148343	-0.0452144	0.0422482	-0.0246331	-0.04361	-0.00565594	-0.0230202	-0.0364196	-0.00962084	-0.0265719	-0.0437965	-0.00934727	0.0199295	-0.00643753	0.0462981	0.00192532	-0.0214326	0.0252835	0.00162646	-0.0208962	0.0241491	0.711604	0.254214
	Intact vs. MN			<0.0001							-9.9	0.319812	-0.120569	0.760168	-0.0894693	-0.287928	0.108988	0.126006	-0.0147537	0.266772	0.00848595	-0.038318	0.0552892	0.00632198	-0.02523	0.0378736	-0.00132161	-0.0449045	0.042261	-0.0244688	-0.0434615	-0.00547674	-0.0228708	-0.0362811	-0.0094598	-0.026229	-0.043433	-0.00902579	0.0195439	-0.00678009	0.0458675	0.00148753	-0.0218357	0.0248108	0.0019354	-0.0205551	0.0244263	0.705704	0.250376
	Intact vs. Gel-EV			<0.0001							-9.86667	0.310245	-0.129395	0.749863	-0.0914401	-0.290431	0.107549	0.126303	-0.0144615	0.267074	0.00869774	-0.0381744	0.0555701	0.00657584	-0.0249642	0.0381155	-0.00115075	-0.0445873	0.0422865	-0.0243053	-0.043313	-0.0052972	-0.0227177	-0.0361411	-0.00929441	-0.0258823	-0.043065	-0.00869974	0.0191594	-0.00712076	0.0454407	0.00105059	-0.0222378	0.0243391	0.00224335	-0.020217	0.0247036	0.699712	0.246455
	Intact vs. Gel-MSC			<0.0001							-9.83333	0.300651	-0.138257	0.739558	-0.0934268	-0.29295	0.106092	0.126636	-0.0141336	0.267403	0.00890563	-0.038037	0.0558486	0.00682492	-0.0247016	0.0383527	-0.000972818	-0.0442627	0.0423175	-0.0241418	-0.0431662	-0.00511767	-0.0225625	-0.0359996	-0.00912467	-0.0255318	-0.0426946	-0.00836986	0.0187761	-0.00745989	0.0450139	0.000614931	-0.0226383	0.0238685	0.00254953	-0.0198814	0.0249802	0.693594	0.242421
	Intact vs. MN-EV			<0.0001							-9.8	0.291029	-0.147165	0.729226	-0.095423	-0.295469	0.104626	0.127001	-0.0137742	0.267773	0.00911087	-0.0379035	0.0561257	0.00706844	-0.0244469	0.0385835	-0.000786444	-0.0439328	0.0423594	-0.0239782	-0.0430193	-0.00493739	-0.0224037	-0.035856	-0.00895058	-0.0251783	-0.0423204	-0.00803616	0.0183939	-0.00779789	0.0445871	0.000181101	-0.0230372	0.0233995	0.00285374	-0.0195494	0.0252568	0.687384	0.238285
	Intact vs. MN-MSC			0.0092							-9.76667	0.281407	-0.156106	0.718921	-0.0974382	-0.29802	0.103143	0.127408	-0.0133771	0.268199	0.00931359	-0.037775	0.0564017	0.00730702	-0.0241954	0.0388095	-0.000592576	-0.0435955	0.0424105	-0.0238147	-0.0428725	-0.00475652	-0.0222412	-0.0357102	-0.00877213	-0.0248217	-0.041944	-0.00769865	0.0180136	-0.00813398	0.0441603	-0.000250838	-0.023434	0.0229326	0.00315585	-0.0192206	0.0255322	0.681081	0.234053
	Control vs. MN			>0.9999							-9.73333	0.271742	-0.165094	0.708588	-0.0994598	-0.30057	0.101652	0.127854	-0.0129431	0.268651	0.00951342	-0.037649	0.0566763	0.00753955	-0.0239519	0.0390307	-0.000390979	-0.0432528	0.0424706	-0.0236504	-0.0427257	-0.00457507	-0.0220758	-0.0355622	-0.00858934	-0.0244613	-0.0415645	-0.0073577	0.0176344	-0.00846854	0.0437374	-0.000680318	-0.0238286	0.0224678	0.00345514	-0.0188966	0.0258069	0.674622	0.229702
	Control vs. Gel-EV			0.3654							-9.7	0.262076	-0.174109	0.698256	-0.101491	-0.303137	0.100149	0.128345	-0.012467	0.269159	0.00971034	-0.037528	0.0569485	0.00776667	-0.0237116	0.0392456	-0.000182692	-0.0429045	0.0425399	-0.0234869	-0.0425797	-0.00439279	-0.0219075	-0.0354128	-0.00840146	-0.0240978	-0.0411819	-0.00701294	0.0172568	-0.00880235	0.0433144	-0.00110716	-0.0242201	0.0220062	0.00375111	-0.018577	0.0260792	0.668101	0.225259
	Control vs. Gel-MSC			0.2997							-9.66667	0.252389	-0.183165	0.687951	-0.103528	-0.305688	0.0986375	0.128883	-0.0119477	0.269708	0.009905	-0.0374109	0.0572206	0.00798822	-0.0234776	0.0394541	3.20152e-05	-0.0425509	0.0426147	-0.0233217	-0.0424337	-0.00420958	-0.0217348	-0.0352605	-0.00820996	-0.0237313	-0.040797	-0.00666488	0.0168807	-0.00913386	0.0428952	-0.00153077	-0.0246089	0.0215473	0.00404401	-0.0182629	0.0263509	0.661487	0.220713
	Control vs. MN-EV			0.0156							-9.63333	0.242685	-0.192256	0.677619	-0.105567	-0.308254	0.0971214	0.129469	-0.0113826	0.270325	0.0100976	-0.0372962	0.0574915	0.0082042	-0.02325	0.0396578	0.000254029	-0.0421917	0.0427004	-0.0231565	-0.0422877	-0.00402538	-0.0215593	-0.0351059	-0.00801265	-0.0233617	-0.0404099	-0.00631332	0.0165069	-0.00946348	0.0424761	-0.00195097	-0.0249946	0.0210926	0.00433304	-0.0179537	0.0266202	0.654749	0.216071
	Control vs. MN-MSC			<0.0001							-9.6	0.232976	-0.201375	0.667341	-0.107609	-0.310821	0.0955989	0.13011	-0.010767	0.270984	0.0102879	-0.0371853	0.0577611	0.00841429	-0.0230272	0.0398568	0.000481988	-0.0418289	0.0427933	-0.0229905	-0.0421417	-0.00384017	-0.0213801	-0.0349493	-0.00781172	-0.022989	-0.0400205	-0.00595832	0.0161346	-0.00979156	0.0420607	-0.00236725	-0.0253759	0.0206416	0.00461745	-0.0176513	0.0268863	0.647887	0.211323
	MN vs. Gel-EV			0.4652							-9.56667	0.223272	-0.210507	0.657063	-0.109645	-0.313371	0.0940764	0.130803	-0.010104	0.271711	0.0104769	-0.037077	0.0580307	0.00861849	-0.0228108	0.0400477	0.0007162	-0.0414607	0.0428936	-0.0228236	-0.041994	-0.0036533	-0.0211981	-0.0347897	-0.00760571	-0.0226149	-0.0396287	-0.00560057	0.015765	-0.0101177	0.0416492	-0.00277943	-0.0257541	0.0201955	0.00489787	-0.0173544	0.02715	0.640962	0.206485
	MN vs. Gel-MSC			0.3891							-9.53333	0.213566	-0.219664	0.646785	-0.111676	-0.315906	0.092557	0.131549	-0.00938867	0.272493	0.0106628	-0.0369737	0.0582991	0.00881649	-0.0226007	0.040234	0.000955772	-0.0410887	0.0430012	-0.0226551	-0.0418464	-0.00346492	-0.0210116	-0.0346279	-0.00739534	-0.0222377	-0.0392355	-0.00523954	0.0153972	-0.0104416	0.0412377	-0.00318732	-0.0261281	0.019753	0.00517282	-0.0170649	0.0274106	0.633945	0.201536
	MN vs. MN-EV			0.0221							-9.5	0.203857	-0.22884	0.636562	-0.11371	-0.318441	0.0910266	0.132349	-0.00862341	0.273316	0.0108486	-0.0368704	0.0585675	0.00900812	-0.0223969	0.0404138	0.00120085	-0.0407132	0.0431142	-0.0224866	-0.0416979	-0.0032753	-0.0208216	-0.0344632	-0.00717969	-0.0218574	-0.0388399	-0.00487538	0.0150322	-0.0107636	0.0408299	-0.00359042	-0.0264972	0.0193164	0.00544303	-0.0167821	0.0276682	0.626834	0.196509
	MN vs. MN-MSC			<0.0001							-9.46667	0.194178	-0.238014	0.626367	-0.115732	-0.320976	0.0895057	0.133213	-0.00779929	0.274221	0.0110331	-0.0367708	0.0588371	0.00919417	-0.0221996	0.0405873	0.00145116	-0.040334	0.0432363	-0.0223156	-0.0415477	-0.00308367	-0.0206279	-0.0342964	-0.00695989	-0.0214756	-0.0384429	-0.00450862	0.0146698	-0.0110837	0.0404222	-0.00398853	-0.0268621	0.0188851	0.00570735	-0.0165067	0.0279214	0.619599	0.191373
	Gel-EV vs. Gel-MSC			>0.9999							-9.43333	0.184496	-0.247206	0.616198	-0.117741	-0.323463	0.0879911	0.134132	-0.0069207	0.275182	0.0112171	-0.0366713	0.0591055	0.00937371	-0.022007	0.0407544	0.00170592	-0.039953	0.043364	-0.0221445	-0.0413975	-0.0028907	-0.0204306	-0.0341259	-0.00673488	-0.0210915	-0.0380443	-0.00413881	0.0143097	-0.0114011	0.0400221	-0.00438148	-0.0272223	0.0184591	0.00596582	-0.0162394	0.028171	0.612302	0.186153
	Gel-EV vs. MN-EV			0.5192							-9.4	0.17485	-0.256385	0.606085	-0.119745	-0.325966	0.0864718	0.135116	-0.00598093	0.276211	0.0113999	-0.0365743	0.0593751	0.00954735	-0.0218224	0.0409168	0.00196511	-0.0395683	0.0434989	-0.0219702	-0.0412449	-0.00269482	-0.0202297	-0.0339533	-0.00650565	-0.0207051	-0.0376441	-0.0037664	0.0139527	-0.0117163	0.039622	-0.00476929	-0.0275776	0.0180389	0.00621877	-0.01598	0.0284169	0.604881	0.180834
	Gel-EV vs. MN-MSC			0.0002							-9.36667	0.165239	-0.265548	0.596026	-0.121732	-0.328422	0.0849651	0.136165	-0.00497983	0.277308	0.0115827	-0.0364798	0.0596447	0.00971447	-0.0216425	0.0410711	0.00222854	-0.0391836	0.0436392	-0.0217942	-0.0410914	-0.00249735	-0.0200244	-0.033777	-0.00627143	-0.0203172	-0.0372432	-0.00339139	0.0135979	-0.0120299	0.0392257	-0.00515109	-0.0279277	0.0176257	0.00646464	-0.0157292	0.0286578	0.597397	0.175437
	Gel-MSC vs. MN-EV			0.6033							-9.33333	0.155625	-0.274738	0.585967	-0.123706	-0.330878	0.0834632	0.137289	-0.00391275	0.278474	0.0117672	-0.0363828	0.0599168	0.00987458	-0.0214706	0.0412192	0.00249617	-0.0387935	0.0437869	-0.0216173	-0.0409362	-0.00229763	-0.0198155	-0.0335979	-0.00603285	-0.0199278	-0.0368416	-0.00301394	0.0132466	-0.0123404	0.0388332	-0.00552732	-0.0282729	0.0172183	0.00670375	-0.015487	0.0288945	0.589852	0.169941
	Gel-MSC vs. MN-MSC			0.0003							-9.3	0.146064	-0.283867	0.576017	-0.125669	-0.333302	0.0819629	0.138469	-0.00278145	0.279723	0.0119514	-0.0362883	0.0601902	0.010029	-0.0213051	0.0413624	0.00276708	-0.0384052	0.0439382	-0.0214379	-0.0407794	-0.00209599	-0.0196022	-0.0334158	-0.00578919	-0.0195368	-0.0364384	-0.00263459	0.0128983	-0.0126487	0.0384445	-0.00589701	-0.0286123	0.0168178	0.0069361	-0.0152534	0.0291262	0.582182	0.164374
	MN-EV vs. MN-MSC			0.0054							-9.26667	0.136532	-0.293024	0.566094	-0.127611	-0.335694	0.0804753	0.139731	-0.00158197	0.281026	0.0121368	-0.0361925	0.0604662	0.0101768	-0.0211459	0.0414993	0.00304073	-0.038015	0.044095	-0.0212561	-0.04062	-0.00189135	-0.019386	-0.0332308	-0.00554118	-0.0191435	-0.0360345	-0.00225255	0.0125538	-0.0129539	0.0380612	-0.00626086	-0.0289464	0.0164242	0.00716231	-0.015029	0.029353	0.574481	0.158713
											-9.23333	0.12705	-0.302127	0.556227	-0.129536	-0.33807	0.0789956	0.141048	-0.000316367	0.282412	0.0123234	-0.0360968	0.0607434	0.0103174	-0.0209932	0.0416282	0.00331674	-0.0376231	0.0442573	-0.0210717	-0.040459	-0.00168437	-0.0191648	-0.0330422	-0.00528823	-0.0187495	-0.0356305	-0.00186831	0.0122124	-0.0132565	0.0376813	-0.00661833	-0.0292747	0.016038	0.00738052	-0.0148133	0.0295749	0.566656	0.152965
											-9.2	0.117571	-0.311229	0.546386	-0.131442	-0.340415	0.0775269	0.142448	0.00101869	0.28388	0.0125125	-0.0359985	0.0610243	0.0104515	-0.0208483	0.0417523	0.00359713	-0.0372311	0.044425	-0.0208848	-0.0402955	-0.00147463	-0.0189406	-0.03285	-0.00503065	-0.018354	-0.0352258	-0.00148208	0.0118744	-0.0135564	0.0373052	-0.0069689	-0.0295971	0.0156588	0.00759136	-0.014608	0.0297907	0.558769	0.147149
											-9.16667	0.108143	-0.320331	0.536601	-0.133325	-0.342712	0.0760694	0.143915	0.00242393	0.285403	0.0127038	-0.0359002	0.0613078	0.0105797	-0.0207099	0.0418685	0.00387734	-0.036841	0.0445945	-0.0206963	-0.0401303	-0.00126215	-0.0187114	-0.0326549	-0.00476864	-0.0179577	-0.0348211	-0.00109432	0.0115395	-0.013854	0.0369333	-0.0073131	-0.0299137	0.0152875	0.00779482	-0.0144119	0.0300015	0.55082	0.14125
											-9.13333	0.0987317	-0.329379	0.526842	-0.135181	-0.344994	0.0746277	0.145452	0.0038993	0.287022	0.0128978	-0.0357994	0.0615938	0.0107011	-0.0205777	0.0419799	0.00416029	-0.036449	0.0447696	-0.0205036	-0.039961	-0.00104658	-0.0184786	-0.0324561	-0.00450177	-0.0175598	-0.0344156	-0.000704241	0.0112091	-0.0141482	0.0365663	-0.00764986	-0.0302244	0.0149242	0.00799029	-0.0142257	0.0302068	0.542809	0.135281
	g										-9.1	0.0893533	-0.338454	0.517166	-0.137007	-0.347228	0.0732066	0.147071	0.00544121	0.288695	0.0130931	-0.0356974	0.0618823	0.0108165	-0.020452	0.042085	0.00444451	-0.0360588	0.0449482	-0.0203092	-0.0397899	-0.000828552	-0.0182421	-0.032253	-0.00423033	-0.0171612	-0.0340101	-0.000312673	0.0108818	-0.01444	0.0362032	-0.00798024	-0.0305293	0.0145694	0.00817838	-0.0140492	0.030406	0.534705	0.129251
	ANOVA summary										-9.06667	0.0799913	-0.347502	0.50749	-0.138813	-0.349414	0.0717918	0.148745	0.00704953	0.290438	0.0132934	-0.0355915	0.0621771	0.0109246	-0.0203342	0.0421837	0.00472964	-0.0356705	0.0451305	-0.0201115	-0.0396164	-0.00060714	-0.0180005	-0.032047	-0.00395439	-0.0167626	-0.0336054	8.04227e-05	0.0105582	-0.0147289	0.035845	-0.00830266	-0.0308278	0.014222	0.00835787	-0.0138827	0.030599	0.526569	0.12315
	F	78.4418									-9.03333	0.0706566	-0.356522	0.497841	-0.14058	-0.351568	0.070404	0.150501	0.00872863	0.292262	0.0134963	-0.0354819	0.0624757	0.0110269	-0.0202228	0.042276	0.00501568	-0.0352822	0.0453147	-0.0199112	-0.0394395	-0.000382874	-0.0177561	-0.0318373	-0.00367395	-0.0163633	-0.0332007	0.000475	0.0102382	-0.0150151	0.0354914	-0.00861817	-0.03112	0.0138836	0.0085306	-0.0137259	0.0307865	0.518372	0.116989
	P value	8.50791e-38									-9	0.0613328	-0.365542	0.488219	-0.142315	-0.353676	0.0690368	0.152312	0.010468	0.294142	0.0137029	-0.035371	0.0627769	0.0111216	-0.0201178	0.0423619	0.00530172	-0.0348975	0.0455006	-0.0197068	-0.0392585	-0.00015493	-0.0175065	-0.0316241	-0.00338887	-0.0159624	-0.032796	0.000871348	0.00992188	-0.0152978	0.0351419	-0.00892572	-0.0314052	0.0135538	0.0086941	-0.013579	0.0309678	0.510112	0.110779
											-8.96667	0.0520255	-0.374563	0.478625	-0.144024	-0.355735	0.0676822	0.154178	0.0122678	0.29609	0.0139133	-0.0352551	0.063083	0.0112104	-0.0200207	0.0424415	0.00558758	-0.0345165	0.0456902	-0.0194999	-0.0390758	7.55421e-05	-0.0172527	-0.0314065	-0.00309937	-0.0155622	-0.0323921	0.00126873	0.0096098	-0.0155782	0.0347979	-0.00922583	-0.0316846	0.0132329	0.00885023	-0.0134425	0.031143	0.501821	0.104513
	Groups			P Value							-8.93333	0.0427373	-0.383583	0.469058	-0.145696	-0.357747	0.0663546	0.156112	0.0141281	0.298093	0.01413	-0.0351354	0.0633955	0.0112929	-0.01993	0.0425163	0.00587289	-0.0341355	0.0458816	-0.0192897	-0.0388889	0.000309927	-0.0169951	-0.0311852	-0.00280537	-0.0151613	-0.0319896	0.00166725	0.00930115	-0.015856	0.0344583	-0.0095185	-0.0319576	0.0129206	0.00899714	-0.0133165	0.0313114	0.493499	0.0981968
	Gel-MSC-Gel-EV			0.945229							-8.9	0.03346	-0.392576	0.45949	-0.147329	-0.359712	0.0650475	0.158101	0.0160406	0.300151	0.0143493	-0.035012	0.0637105	0.0113683	-0.0198472	0.0425832	0.00615693	-0.0337599	0.0460731	-0.0190753	-0.0386987	0.000547549	-0.0167333	-0.0309596	-0.00250709	-0.0147597	-0.0315865	0.00206707	0.00899592	-0.0161312	0.0341234	-0.00980267	-0.0322232	0.0126179	0.00913729	-0.0131997	0.0314737	0.485116	0.0918437
	MN-Gel-EV			0.41743							-8.86667	0.0242062	-0.401569	0.449978	-0.148926	-0.361613	0.0637658	0.160132	0.0180107	0.302264	0.0145735	-0.0348847	0.0640318	0.0114377	-0.0197692	0.0426452	0.00644024	-0.033388	0.0462681	-0.0188584	-0.0385052	0.000788474	-0.0164671	-0.0307304	-0.00220431	-0.0143588	-0.0311856	0.00246797	0.00869413	-0.016404	0.0337926	-0.0100794	-0.0324829	0.0123241	0.00926883	-0.0130928	0.0316305	0.476701	0.0854534
	MN-EV-Gel-EV			0.945229							-8.83333	0.01495	-0.410562	0.440466	-0.15048	-0.363466	0.0625127	0.162231	0.0200302	0.304431	0.0148016	-0.0347524	0.0643568	0.0115007	-0.0197008	0.0427025	0.00672045	-0.0330198	0.0464614	-0.0186373	-0.0383083	0.00103315	-0.0161972	-0.0304968	-0.00189755	-0.0139579	-0.0307847	0.00286955	0.00839614	-0.0166742	0.0334668	-0.0103471	-0.0327352	0.0120405	0.00939238	-0.0129957	0.0317804	0.468255	0.0790164
	MN-MSC-Gel-EV			0.000135636							-8.8	0.00570058	-0.419555	0.430953	-0.151991	-0.365272	0.061288	0.164357	0.0220949	0.306626	0.0150359	-0.0346164	0.0646869	0.0115574	-0.0196371	0.0427519	0.00699902	-0.032657	0.0466546	-0.0184129	-0.0381064	0.00128109	-0.015923	-0.0302589	-0.00158635	-0.013557	-0.0303853	0.00327197	0.00810121	-0.0169424	0.0331448	-0.0106074	-0.0329806	0.0117664	0.00950733	-0.012909	0.031923	0.459778	0.0725577
	control-Gel-EV			0.81713							-8.76667	-0.00352121	-0.428521	0.421468	-0.153468	-0.367015	0.060084	0.166539	0.0242105	0.308876	0.0152753	-0.034474	0.0650233	0.0116075	-0.0195814	0.0427964	0.00727503	-0.0322978	0.0468479	-0.0181843	-0.037902	0.00153278	-0.0156445	-0.0300173	-0.00127117	-0.0131561	-0.0299875	0.00367515	0.00781046	-0.0172076	0.0328282	-0.0108586	-0.0332191	0.0115019	0.0096149	-0.0128309	0.0320607	0.45127	0.066068
	intact-Gel-EV			0							-8.73333	-0.0127435	-0.437486	0.412011	-0.154891	-0.36871	0.0589227	0.168761	0.026363	0.311154	0.0155172	-0.0343278	0.0653622	0.011651	-0.0195337	0.0428346	0.00754758	-0.031946	0.0470411	-0.0179524	-0.0376934	0.00178765	-0.0153616	-0.0297714	-0.000951711	-0.012756	-0.0295904	0.00407909	0.00752201	-0.0174709	0.032515	-0.0111014	-0.0334502	0.0112474	0.00971448	-0.0127627	0.0321917	0.442761	0.0595565
	MN-Gel-MSC			0.485395							-8.7	-0.0219457	-0.446452	0.402553	-0.156274	-0.370342	0.0577868	0.171025	0.0285608	0.313486	0.0157667	-0.0341754	0.0657087	0.0116893	-0.0194907	0.0428681	0.00781703	-0.0315996	0.0472344	-0.0177163	-0.0374799	0.00204694	-0.0150743	-0.0295204	-0.000628144	-0.0123559	-0.0291949	0.00448365	0.00723698	-0.0177323	0.0322067	-0.0113351	-0.0336738	0.0110036	0.00980668	-0.0127037	0.0323164	0.434222	0.0530171
	MN-EV-Gel-MSC			0.945229							-8.66667	-0.0311311	-0.45539	0.393123	-0.157608	-0.371895	0.0566873	0.173316	0.0307971	0.315832	0.0160199	-0.0340192	0.066059	0.0117207	-0.0194557	0.0428967	0.00808193	-0.0312605	0.047424	-0.017476	-0.0372621	0.00230981	-0.0147834	-0.0292658	-0.000300761	-0.0119565	-0.0288008	0.00488874	0.00695462	-0.0179926	0.0319018	-0.0115603	-0.0338905	0.0107699	0.00989089	-0.0126533	0.0324351	0.425683	0.0464591
	MN-MSC-Gel-MSC			5.75051e-05							-8.63333	-0.04031	-0.464329	0.38372	-0.158888	-0.3734	0.0556258	0.175648	0.0330704	0.318219	0.0162782	-0.0338579	0.066413	0.0117458	-0.019427	0.042919	0.00834354	-0.0309269	0.0476136	-0.0172324	-0.0370402	0.00257636	-0.0144882	-0.0290069	3.061e-05	-0.0115571	-0.0284083	0.00529414	0.0066753	-0.0182506	0.0316012	-0.011777	-0.0340998	0.0105463	0.00996834	-0.0126115	0.0325476	0.417113	0.0398855
	control-Gel-MSC			0.875766							-8.6	-0.0494615	-0.47324	0.374317	-0.160124	-0.374842	0.0546023	0.178008	0.0353821	0.320634	0.0165403	-0.0336916	0.0667721	0.0117646	-0.0194063	0.0429349	0.0085995	-0.0306005	0.0477995	-0.0169838	-0.0368141	0.00284674	-0.0141893	-0.0287436	0.000365582	-0.0111585	-0.0280174	0.00570053	0.00639904	-0.0185063	0.0313043	-0.0119836	-0.0343016	0.0103338	0.0100378	-0.0125783	0.0326545	0.408543	0.0333088
	intact-Gel-MSC			0							-8.56667	-0.0586021	-0.482151	0.364968	-0.161312	-0.37622	0.0536169	0.180409	0.0377281	0.32309	0.0168086	-0.033519	0.0671362	0.0117781	-0.0193904	0.042946	0.00885018	-0.0302833	0.0479837	-0.0167319	-0.0365839	0.00312088	-0.0138854	-0.0284759	0.000704592	-0.0107607	-0.0276279	0.00610661	0.00612544	-0.0187612	0.0310117	-0.0121812	-0.034495	0.010132	0.0101005	-0.0125537	0.0327547	0.399973	0.0267278
	MN-EV-MN			0.464305							-8.53333	-0.0677154	-0.491062	0.35562	-0.162437	-0.377535	0.0526711	0.182823	0.0401029	0.325559	0.017082	-0.0333413	0.0675054	0.0117856	-0.0193825	0.0429524	0.00909538	-0.0299734	0.0481642	-0.0164741	-0.0363478	0.00339918	-0.0135786	-0.0282039	0.00104703	-0.0103636	-0.02724	0.00651316	0.00585375	-0.0190146	0.0307221	-0.0123698	-0.0346809	0.00994077	0.0101571	-0.0125365	0.0328506	0.391402	0.0201381
	MN-MSC-MN			2.04952e-07							-8.5	-0.076815	-0.499918	0.346299	-0.163514	-0.378802	0.0517601	0.185279	0.042512	0.328056	0.0173592	-0.0331599	0.0678796	0.011787	-0.0193809	0.042954	0.00933476	-0.0296726	0.048341	-0.0162138	-0.0361084	0.00368125	-0.0132666	-0.0279268	0.00139297	-0.00996732	-0.0268544	0.00691993	0.00558549	-0.0192661	0.0304371	-0.0125488	-0.0348588	0.00976071	0.0102068	-0.012526	0.0329403	0.382863	0.0135576
	control-MN			0.945229							-8.46667	-0.0858791	-0.508774	0.337005	-0.164544	-0.379975	0.0508999	0.187762	0.0449458	0.330567	0.0176427	-0.0329709	0.0682575	0.0117826	-0.0193856	0.0429508	0.00956829	-0.0293791	0.048516	-0.0159477	-0.0358631	0.00396756	-0.0129518	-0.027646	0.00174253	-0.00957177	-0.0264703	0.00732685	0.00531875	-0.0195168	0.0301543	-0.0127188	-0.0350288	0.0095918	0.0102505	-0.0125236	0.0330246	0.374293	0.00697817
	intact-MN			0							-8.43333	-0.0949185	-0.517603	0.327766	-0.16551	-0.381099	0.0500681	0.190259	0.0474057	0.333105	0.0179299	-0.0327781	0.0686393	0.0117727	-0.0193968	0.0429429	0.00979454	-0.0290965	0.0486837	-0.0156782	-0.0356136	0.00425755	-0.0126327	-0.0273602	0.00209536	-0.00917622	-0.026087	0.00773454	0.00505468	-0.019766	0.0298758	-0.0128781	-0.0351908	0.00943404	0.010288	-0.0125273	0.0331039	0.365785	0.000425994
	MN-MSC-MN-EV			9.85331e-09							-8.4	-0.103933	-0.526378	0.318527	-0.166445	-0.382161	0.0492807	0.19277	0.0498889	0.335656	0.0182235	-0.0325791	0.0690261	0.0117568	-0.0194159	0.0429285	0.0100137	-0.028823	0.0488496	-0.0154029	-0.0353584	0.00455213	-0.0123091	-0.0270701	0.00245167	-0.0087822	-0.0257067	0.00814154	0.00479328	-0.0200133	0.0296003	-0.013029	-0.0353443	0.00928691	0.0103199	-0.0125383	0.0331782	0.357277	-0.00611681
	control-MN-EV			0.875766							-8.36667	-0.112921	-0.535152	0.309316	-0.167316	-0.383143	0.0485298	0.195308	0.0523899	0.338222	0.0185209	-0.032375	0.0694179	0.0117352	-0.0194398	0.042911	0.0102259	-0.0285587	0.0490101	-0.0151243	-0.0350981	0.00485021	-0.011982	-0.0267756	0.00281103	-0.00838971	-0.0253272	0.00854854	0.00453378	-0.0202603	0.0293282	-0.0131697	-0.0354904	0.00915093	0.0103464	-0.0125549	0.0332471	0.3488	-0.0126339
	intact-MN-EV			0							-8.33333	-0.121881	-0.543899	0.300159	-0.16814	-0.384078	0.0478137	0.197846	0.0549101	0.340801	0.0188245	-0.0321645	0.0698135	0.0117083	-0.0194716	0.0428872	0.0104301	-0.0283053	0.049165	-0.0148398	-0.0348328	0.00515263	-0.0116512	-0.026476	0.00317372	-0.00799722	-0.02495	0.00895554	0.00427695	-0.0205057	0.0290596	-0.0133004	-0.0356274	0.00902664	0.0103673	-0.0125777	0.0333122	0.340354	-0.0191205
	control-MN-MSC			6.11385e-06							-8.3	-0.130817	-0.552646	0.291002	-0.168901	-0.384933	0.047142	0.200412	0.0574386	0.34338	0.0191319	-0.0319491	0.0702129	0.0116758	-0.0195082	0.0428601	0.0106259	-0.0280628	0.0493145	-0.014552	-0.0345625	0.00545872	-0.0113168	-0.0261728	0.0035391	-0.00760542	-0.0245743	0.00936331	0.00402202	-0.0207499	0.028794	-0.013422	-0.035757	0.00891244	0.0103833	-0.0126053	0.0333719	0.331908	-0.0255804
	intact-MN-MSC			8.21064e-08							-8.26667	-0.139225	-0.560764	0.282309	-0.169613	-0.385662	0.0464401	0.202881	0.0599191	0.345836	0.0194456	-0.0317261	0.0706186	0.0116378	-0.0195528	0.0428283	0.0108142	-0.0278294	0.0494585	-0.0142583	-0.0342872	0.00576948	-0.0109788	-0.0258652	0.0039076	-0.0072146	-0.0242001	0.00977031	0.00376935	-0.0209926	0.0285314	-0.0135341	-0.0358782	0.00880992	0.0103943	-0.0126385	0.0334278	0.323276	-0.0322313
	intact-control			0							-8.23333	-0.147584	-0.568828	0.273672	-0.170263	-0.386312	0.0457731	0.205337	0.0623899	0.348292	0.0197644	-0.031498	0.0710281	0.0115943	-0.0196037	0.0427917	0.0109939	-0.0276088	0.0495953	-0.0139613	-0.034006	0.00608374	-0.0106371	-0.0255526	0.00427856	-0.00682539	-0.0238283	0.0101773	0.00351922	-0.0212342	0.0282727	-0.0136372	-0.0359913	0.0087175	0.0104011	-0.0126766	0.0334788	0.314644	-0.0388546
											-8.2	-0.155882	-0.576837	0.265069	-0.170865	-0.386882	0.0451505	0.207779	0.0648553	0.350707	0.0200882	-0.0312637	0.0714414	0.0115451	-0.019661	0.0427503	0.0111648	-0.0273992	0.0497284	-0.0136585	-0.033719	0.0064026	-0.0102918	-0.0252363	0.00465221	-0.00643672	-0.0234579	0.0105843	0.00327085	-0.0214747	0.0280162	-0.0137301	-0.0360965	0.00863623	0.0104035	-0.0127191	0.0335261	0.30607	-0.0454437
											-8.16667	-0.164135	-0.584791	0.256511	-0.171404	-0.387373	0.0445643	0.210207	0.067311	0.353107	0.0204183	-0.0310231	0.0718596	0.011491	-0.0197231	0.0427057	0.0113267	-0.0271986	0.0498523	-0.0133506	-0.033427	0.00672554	-0.00994364	-0.0249157	0.0050284	-0.00604904	-0.0230891	0.0109913	0.00302526	-0.0217132	0.0277636	-0.0138146	-0.0361937	0.00856452	0.0104023	-0.0127658	0.0335698	0.297525	-0.0519924
	h										-8.13333	-0.172332	-0.592663	0.247996	-0.171895	-0.387785	0.044013	0.212608	0.0697434	0.355467	0.0207534	-0.0307749	0.072283	0.0114316	-0.0197931	0.0426564	0.0114789	-0.0270127	0.0499708	-0.0130386	-0.0331292	0.0070519	-0.0095911	-0.02459	0.00540727	-0.00566243	-0.0227226	0.0113975	0.00278105	-0.021951	0.0275129	-0.0138895	-0.0362829	0.00850397	0.0103968	-0.0128162	0.0336091	0.289026	-0.0584977
	ANOVA summary										-8.1	-0.180481	-0.600481	0.239523	-0.172323	-0.388134	0.0434997	0.214981	0.072158	0.357799	0.0210949	-0.0305216	0.0727101	0.011367	-0.0198695	0.0426039	0.0116218	-0.0268377	0.050082	-0.0127224	-0.0328272	0.00738235	-0.00923638	-0.0242606	0.00578817	-0.00527673	-0.0223568	0.0118038	0.00253923	-0.0221872	0.0272659	-0.0139564	-0.0363647	0.00845245	0.0103876	-0.0128703	0.0336448	0.280574	-0.0649595
	F	13.7181									-8.06667	-0.188558	-0.608217	0.231106	-0.172687	-0.388403	0.0430292	0.217314	0.0745452	0.360091	0.0214414	-0.0302595	0.0731435	0.011297	-0.0199523	0.042545	0.0117556	-0.0266754	0.050186	-0.0124004	-0.0325185	0.00771689	-0.00887731	-0.0239262	0.00617154	-0.00489195	-0.0219933	0.0122093	0.00229947	-0.022422	0.0270209	-0.0140138	-0.0364391	0.00841102	0.0103747	-0.0129274	0.0336767	0.272159	-0.0713809
	P value	4.86509e-11									-8.03333	-0.196586	-0.615898	0.222723	-0.173004	-0.388593	0.0425966	0.219619	0.0769036	0.362327	0.0217941	-0.0299912	0.0735794	0.0112223	-0.0200398	0.0424845	0.0118791	-0.0265259	0.0502826	-0.0120742	-0.032204	0.00805518	-0.00851607	-0.0235889	0.00655665	-0.00450839	-0.0216321	0.0126147	0.00206188	-0.0226556	0.0267793	-0.0140637	-0.036506	0.00837915	0.0103587	-0.0129877	0.0337056	0.263809	-0.0777433
											-8	-0.204538	-0.623469	0.214405	-0.173257	-0.388704	0.0422069	0.221882	0.0792317	0.364536	0.0221545	-0.0297153	0.0740229	0.0111428	-0.0201337	0.0424192	0.0119928	-0.0263874	0.0503737	-0.0117438	-0.0318845	0.00839764	-0.0081512	-0.0232466	0.00694401	-0.00412575	-0.0212717	0.0130202	0.0018262	-0.0228876	0.02654	-0.0141046	-0.0365655	0.00835578	0.0103402	-0.013051	0.0337308	0.255503	-0.0840561
	Groups			P Value							-7.96667	-0.212434	-0.630986	0.206131	-0.173447	-0.388736	0.0418568	0.224105	0.0815201	0.366676	0.0225186	-0.029433	0.0744702	0.011059	-0.020234	0.0423524	0.0120969	-0.0262616	0.0504558	-0.0114085	-0.03156	0.00874302	-0.00778343	-0.0228998	0.00733369	-0.0037441	-0.0209136	0.0134249	0.00159223	-0.0231189	0.0263034	-0.0141381	-0.0366181	0.00834196	0.0103187	-0.0131161	0.0337536	0.247262	-0.0903098
	Gel-MSC-Gel-EV			0.668401							-7.93333	-0.220252	-0.638421	0.197914	-0.173574	-0.388688	0.0415542	0.226272	0.0837769	0.368775	0.0228903	-0.029142	0.0749225	0.0109701	-0.0203406	0.0422808	0.0121901	-0.0261485	0.0505287	-0.0110681	-0.0312288	0.00909258	-0.00741275	-0.0225495	0.00772395	-0.00336367	-0.020557	0.0138296	0.0013604	-0.0233483	0.026069	-0.0141641	-0.0366643	0.00833612	0.0102941	-0.0131838	0.0337726	0.23908	-0.0965045
	MN-Gel-EV			0.000782251							-7.9	-0.22799	-0.645747	0.189763	-0.173638	-0.388577	0.0412928	0.228399	0.0859871	0.370819	0.0232682	-0.0288434	0.0753799	0.0108773	-0.020452	0.042206	0.0122727	-0.0260483	0.0505943	-0.0107236	-0.0308926	0.0094463	-0.00703918	-0.0221955	0.00811711	-0.00298416	-0.0202019	0.0142328	0.00113051	-0.0235762	0.0258374	-0.0141827	-0.0367031	0.00833825	0.0102683	-0.0132532	0.0337892	0.23096	-0.10264
	MN-EV-Gel-EV			0.31182							-7.86667	-0.23566	-0.65299	0.181664	-0.173638	-0.388356	0.0410868	0.230484	0.0881589	0.372808	0.0236525	-0.0285385	0.0758423	0.0107799	-0.0205682	0.042128	0.0123456	-0.0259608	0.0506527	-0.010374	-0.0305514	0.00980253	-0.00666277	-0.0218364	0.00851099	-0.00260587	-0.0198483	0.0146368	0.00090184	-0.0238037	0.0256072	-0.0141933	-0.0367355	0.00834887	0.01024	-0.0133239	0.033804	0.222915	-0.108698
	MN-MSC-Gel-EV			0.160208							-7.83333	-0.243235	-0.660097	0.173639	-0.173574	-0.38807	0.0409141	0.232501	0.0902812	0.374729	0.0240431	-0.0282248	0.0763097	0.0106785	-0.0206908	0.0420484	0.0124085	-0.025886	0.0507019	-0.0100203	-0.0302043	0.0101629	-0.00628361	-0.0214737	0.00890706	-0.00222873	-0.0194963	0.0150392	0.000674923	-0.0240296	0.0253793	-0.0141975	-0.0367615	0.00836693	0.0102099	-0.0133958	0.0338157	0.214938	-0.114694
	control-Gel-EV			0.0119755							-7.8	-0.25073	-0.667122	0.165674	-0.173463	-0.387706	0.0407921	0.234477	0.0923556	0.376595	0.0244387	-0.0279035	0.0767822	0.0105731	-0.0208197	0.0419656	0.0124604	-0.025824	0.0507438	-0.00966238	-0.0298514	0.0105267	-0.00590177	-0.0211074	0.00930384	-0.00185235	-0.0191458	0.0154416	0.000449034	-0.0242548	0.0251526	-0.0141949	-0.0367817	0.00839189	0.0101786	-0.013469	0.0338255	0.207035	-0.120619
	intact-Gel-EV			0.837564							-7.76667	-0.258124	-0.674038	0.15779	-0.173273	-0.387262	0.0407177	0.236384	0.0943778	0.378392	0.0248419	-0.0275747	0.0772584	0.0104641	-0.0209518	0.0418797	0.0125026	-0.025773	0.0507785	-0.00929947	-0.0294935	0.0108937	-0.0055176	-0.0207374	0.00970208	-0.00147689	-0.0187969	0.0158432	0.000224925	-0.0244785	0.0249286	-0.0141859	-0.0367955	0.00842376	0.0101454	-0.0135427	0.0338335	0.19921	-0.126466
	MN-Gel-MSC			0.0072907							-7.73333	-0.26543	-0.680844	0.149973	-0.17302	-0.38674	0.0406812	0.238236	0.0963479	0.380121	0.0252501	-0.0272395	0.0777384	0.0103519	-0.0210887	0.0417921	0.0125346	-0.0257347	0.050804	-0.00893323	-0.0291306	0.0112642	-0.00513082	-0.0203631	0.0101018	-0.00110295	-0.0184494	0.0162434	1.40613e-06	-0.0247022	0.0247049	-0.0141705	-0.0368034	0.00846254	0.0101122	-0.0136159	0.0338396	0.191463	-0.132235
	MN-EV-Gel-MSC			0.837564							-7.7	-0.272641	-0.687514	0.142223	-0.172719	-0.386122	0.0406939	0.240019	0.098259	0.381781	0.0256633	-0.0268968	0.0782235	0.0102367	-0.0212303	0.041703	0.0125562	-0.0257092	0.0508222	-0.00856282	-0.0287619	0.0116371	-0.00474165	-0.0199852	0.0105022	-0.0007297	-0.0181035	0.0166443	-0.000221126	-0.0249247	0.0244823	-0.0141492	-0.0368061	0.00850716	0.0100771	-0.0136903	0.0338445	0.183799	-0.137927
	MN-MSC-Gel-MSC			0.0035571							-7.66667	-0.279767	-0.694074	0.134551	-0.172354	-0.38544	0.0407494	0.241734	0.100111	0.383372	0.0260829	-0.0265466	0.0787136	0.0101178	-0.0213767	0.0416123	0.0125671	-0.0256964	0.0508313	-0.00818716	-0.0283881	0.0120141	-0.00435031	-0.0196036	0.0109033	-0.000357305	-0.0177584	0.0170436	-0.000443166	-0.0251473	0.0242609	-0.0141221	-0.0368024	0.00855815	0.0100427	-0.0137634	0.0338482	0.176226	-0.143535
	control-Gel-MSC			0.103513							-7.63333	-0.286765	-0.700497	0.126952	-0.171926	-0.384696	0.0408476	0.243394	0.101901	0.384881	0.0265075	-0.0261913	0.079205	0.0099965	-0.0215279	0.04152	0.0125687	-0.0256964	0.0508332	-0.00780824	-0.0280094	0.0123929	-0.00395671	-0.0192185	0.0113052	1.38915e-05	-0.0174155	0.017443	-0.000664406	-0.0253691	0.0240403	-0.0140892	-0.0367939	0.00861498	0.0100077	-0.0138366	0.0338513	0.16873	-0.149068
	intact-Gel-MSC			0.186112							-7.6	-0.29368	-0.706784	0.119424	-0.171435	-0.383856	0.0409886	0.244958	0.103619	0.386294	0.0269371	-0.0258271	0.0797027	0.00987267	-0.0216807	0.0414261	0.0125605	-0.0257074	0.0508277	-0.00742515	-0.0276256	0.0127758	-0.00356094	-0.0188304	0.0117085	0.000384551	-0.0170726	0.0178416	-0.000885379	-0.0255904	0.0238197	-0.0140515	-0.0367795	0.00867713	0.00997265	-0.0139085	0.0338538	0.161327	-0.154515
	MN-EV-MN			0.00447468							-7.56667	-0.300487	-0.712962	0.111964	-0.170897	-0.382953	0.0411644	0.246454	0.105271	0.387653	0.0273705	-0.025458	0.0802003	0.00974614	-0.0218399	0.0413322	0.0125417	-0.0257311	0.0508149	-0.00703822	-0.0272369	0.0131604	-0.00316306	-0.0184379	0.0121118	0.000754005	-0.0167313	0.0182394	-0.00110666	-0.0258126	0.0235991	-0.0140079	-0.0367609	0.00874459	0.00993884	-0.0139792	0.0338562	0.154018	-0.159868
	MN-MSC-MN			2.97425e-08							-7.53333	-0.307211	-0.719003	0.104584	-0.170295	-0.381971	0.0413862	0.247867	0.106842	0.388901	0.0278103	-0.0250825	0.0807018	0.00961658	-0.0220022	0.0412351	0.0125144	-0.0257657	0.050793	-0.0066477	-0.0268431	0.0135475	-0.0027633	-0.0180426	0.0125159	0.00112303	-0.0163908	0.0186373	-0.00132771	-0.0260344	0.0233788	-0.0139596	-0.0367365	0.00881683	0.00990442	-0.0140486	0.0338575	0.146792	-0.165147
	control-MN			0.668401							-7.5	-0.313826	-0.724907	0.0972666	-0.169645	-0.380925	0.0416445	0.249197	0.108341	0.390054	0.0282525	-0.0247008	0.081207	0.00948576	-0.0221678	0.0411396	0.0124761	-0.0258113	0.0507639	-0.00625335	-0.0264443	0.0139379	-0.00236194	-0.0176436	0.0129199	0.00149101	-0.0160517	0.0190336	-0.00154857	-0.0262561	0.0231589	-0.013907	-0.0367078	0.00889332	0.00987245	-0.0141156	0.0338599	0.139663	-0.170335
	intact-MN			6.84393e-07							-7.46667	-0.320331	-0.730675	0.0900257	-0.168916	-0.379785	0.0419503	0.250446	0.109759	0.391124	0.0286998	-0.024314	0.0817135	0.0093527	-0.0223365	0.0410409	0.0124298	-0.0258696	0.0507274	-0.00585532	-0.0260414	0.01433	-0.00195848	-0.0172418	0.0133247	0.00185823	-0.0157134	0.0194299	-0.00177034	-0.0264787	0.0229379	-0.0138496	-0.0366744	0.00897511	0.0098411	-0.0141814	0.033863	0.13262	-0.17544
	MN-MSC-MN-EV			4.23851e-05							-7.43333	-0.3267	-0.736278	0.082875	-0.16814	-0.37858	0.0422972	0.251598	0.111093	0.392098	0.0291508	-0.0239221	0.0822225	0.00921741	-0.0225084	0.0409438	0.0123737	-0.0259371	0.0506855	-0.00545421	-0.0256334	0.0147247	-0.00155393	-0.016837	0.0137294	0.00222484	-0.0153759	0.0198254	-0.00199272	-0.026702	0.0227165	-0.013788	-0.0366361	0.0090601	0.00981098	-0.0142441	0.0338667	0.125674	-0.180461
	control-MN-EV			0.103513							-7.4	-0.332987	-0.741772	0.0757818	-0.1673	-0.377297	0.0426901	0.252655	0.112342	0.392962	0.0296031	-0.0235253	0.0827315	0.00908022	-0.022685	0.0408451	0.0123089	-0.0260173	0.0506344	-0.00504951	-0.0252205	0.0151218	-0.00114778	-0.0164293	0.0141342	0.00259098	-0.0150392	0.020221	-0.00221556	-0.0269257	0.0224944	-0.0137227	-0.0365942	0.00914934	0.00978271	-0.0143049	0.033871	0.118821	-0.185392
	intact-MN-EV			0.000853376							-7.36667	-0.339165	-0.747103	0.068776	-0.166413	-0.375935	0.0431163	0.253615	0.113503	0.393717	0.0300605	-0.0231221	0.083243	0.00894175	-0.0228633	0.0407465	0.0122346	-0.0261066	0.0505761	-0.00464181	-0.0248042	0.0155205	-0.000740187	-0.0160188	0.0145383	0.00295652	-0.0147024	0.0206158	-0.00243875	-0.0271493	0.0222718	-0.0136526	-0.0365474	0.00924176	0.00975689	-0.0143627	0.0338765	0.112049	-0.190249
	control-MN-MSC			1.00533e-06							-7.33333	-0.345206	-0.752269	0.0618576	-0.165447	-0.374493	0.0435963	0.254479	0.114581	0.394375	0.0305203	-0.0227151	0.0837558	0.00880169	-0.0230431	0.0406478	0.0121522	-0.0262069	0.0505123	-0.00423077	-0.0243829	0.015921	-0.000331314	-0.0156053	0.014943	0.00332122	-0.0143672	0.021009	-0.00266383	-0.0273749	0.0220474	-0.0135798	-0.036497	0.00933737	0.00973353	-0.0144174	0.0338839	0.105379	-0.195012
	intact-MN-MSC			0.0610113							-7.3	-0.351164	-0.757298	0.0550022	-0.164433	-0.372972	0.0441144	0.255248	0.115571	0.394924	0.0309815	-0.0223057	0.0842686	0.00865972	-0.0232278	0.0405475	0.0120606	-0.0263181	0.0504394	-0.0038169	-0.0239574	0.0163239	7.84073e-05	-0.0151897	0.0153471	0.00368576	-0.0140312	0.021403	-0.00288976	-0.0276013	0.0218218	-0.0135033	-0.0364428	0.00943617	0.00971202	-0.0144691	0.0338931	0.0987961	-0.199694
	intact-control			4.23851e-05							-7.26667	-0.356987	-0.762191	0.0482369	-0.163356	-0.371372	0.0446721	0.25592	0.116476	0.395377	0.0314464	-0.0218899	0.0847827	0.00851663	-0.0234156	0.0404488	0.0119611	-0.0264384	0.050361	-0.00340002	-0.0235277	0.0167277	0.000489058	-0.0147718	0.0157504	0.0040497	-0.0136968	0.0217955	-0.00311668	-0.0278288	0.0215951	-0.0134236	-0.0363849	0.00953762	0.00969419	-0.014517	0.0339048	0.0923095	-0.204293
											-7.23333	-0.362672	-0.76692	0.0415455	-0.162215	-0.369708	0.0452772	0.25651	0.117292	0.39572	0.0319126	-0.0214716	0.0852967	0.00837259	-0.0236034	0.0403486	0.0118539	-0.0265697	0.0502771	-0.00298097	-0.0230956	0.0171332	0.000900861	-0.0143511	0.016153	0.00441348	-0.0133615	0.022188	-0.00334474	-0.028057	0.0213672	-0.0133413	-0.0363238	0.0096412	0.00967883	-0.0145613	0.0339183	0.0859129	-0.208811
											-7.2	-0.368248	-0.771457	0.0349415	-0.161011	-0.36795	0.0459236	0.25699	0.118023	0.395953	0.0323825	-0.021047	0.085812	0.00822696	-0.023796	0.0402499	0.0117383	-0.0267082	0.050186	-0.00255925	-0.0226584	0.0175403	0.00131324	-0.0139289	0.0165556	0.0047768	-0.0130271	0.0225805	-0.0035744	-0.0282864	0.0211378	-0.0132568	-0.0362601	0.00974637	0.00966653	-0.0146012	0.0339343	0.0796126	-0.213239
											-7.16667	-0.373715	-0.775858	0.0284141	-0.159759	-0.366128	0.0466128	0.257374	0.118665	0.396076	0.0328537	-0.0206199	0.0863273	0.00807974	-0.0239901	0.0401496	0.0116151	-0.0268577	0.0500875	-0.00213487	-0.0222188	0.0179482	0.00172606	-0.0135046	0.0169567	0.00513943	-0.0126926	0.0229715	-0.00380486	-0.0285169	0.0209069	-0.0131697	-0.0361931	0.00985366	0.00965854	-0.0146369	0.033954	0.0733992	-0.217592
											-7.13333	-0.379073	-0.780095	0.0219716	-0.158428	-0.364211	0.0473447	0.257662	0.119222	0.39609	0.0333262	-0.020189	0.0868414	0.00793188	-0.0241875	0.0400509	0.011484	-0.0270163	0.0499836	-0.00170831	-0.021775	0.0183578	0.00213946	-0.013078	0.0173571	0.00550237	-0.0123582	0.0233625	-0.00403765	-0.0287494	0.0206737	-0.0130805	-0.0361235	0.00996255	0.00965424	-0.0146682	0.0339761	0.0672821	-0.221859
											-7.1	-0.384266	-0.784168	0.0156117	-0.157058	-0.362231	0.0481099	0.257841	0.119691	0.396008	0.0337999	-0.0197556	0.0873567	0.00778259	-0.0243864	0.0399507	0.0113464	-0.0271822	0.049876	-0.00127975	-0.0213278	0.0187683	0.00255294	-0.0126508	0.0177568	0.0058647	-0.0120237	0.0237527	-0.00427085	-0.0289818	0.0204401	-0.0129902	-0.0360518	0.010072	0.00965301	-0.0146953	0.0340019	0.0612581	-0.226042
											-7.06667	-0.389378	-0.788077	0.00932429	-0.155627	-0.360171	0.0489148	0.257937	0.120075	0.395802	0.0342762	-0.0193184	0.0878707	0.00763266	-0.024587	0.039852	0.0112012	-0.0273573	0.0497594	-0.000849024	-0.0208781	0.0191796	0.00296713	-0.0122206	0.018155	0.00622703	-0.0116892	0.0241429	-0.00450634	-0.0292166	0.0202039	-0.0128978	-0.0359775	0.0101825	0.00965793	-0.0147162	0.034032	0.0553211	-0.230156
											-7.03333	-0.394353	-0.791822	0.00312104	-0.154138	-0.358032	0.0497576	0.257923	0.120369	0.395486	0.0347537	-0.0188774	0.0883848	0.00748162	-0.0247891	0.0397533	0.011049	-0.0275414	0.049639	-0.000416462	-0.0204251	0.0195917	0.00338111	-0.0117898	0.0185518	0.00658914	-0.011354	0.0245323	-0.00474222	-0.0294513	0.0199668	-0.0128043	-0.0359015	0.0102929	0.00966653	-0.0147328	0.0340658	0.0494773	-0.234183
											-7	-0.399191	-0.795375	-0.0029994	-0.152595	-0.35583	0.0506353	0.257813	0.120571	0.395047	0.0352325	-0.0184327	0.0888988	0.0073293	-0.024996	0.039653	0.0108913	-0.027731	0.0495132	1.73751e-05	-0.0199696	0.0200038	0.00379553	-0.0113574	0.0189486	0.00695131	-0.0110188	0.024921	-0.00497999	-0.0296879	0.0197279	-0.0127097	-0.035824	0.0104045	0.00968006	-0.0147438	0.0341039	0.0437234	-0.238136
											-6.96667	-0.403892	-0.798737	-0.0090258	-0.151	-0.353549	0.0515447	0.257594	0.120685	0.394499	0.0357137	-0.0179854	0.0894129	0.00717683	-0.0252013	0.0395559	0.010727	-0.0279297	0.0493838	0.000452935	-0.0195116	0.0204168	0.00420943	-0.0109236	0.0193425	0.00731341	-0.0106828	0.0253096	-0.00521892	-0.0299253	0.0194875	-0.0126147	-0.0357448	0.0105155	0.00969911	-0.0147487	0.034147	0.0380659	-0.242011
											-6.93333	-0.40843	-0.801908	-0.0149631	-0.149362	-0.351204	0.0524778	0.257264	0.120708	0.39384	0.036195	-0.0175343	0.0899257	0.00702308	-0.0254114	0.0394573	0.0105559	-0.0281357	0.0492471	0.000889903	-0.0190511	0.0208306	0.00462327	-0.0104891	0.0197357	0.00767574	-0.0103468	0.0256976	-0.00545898	-0.0301635	0.0192459	-0.0125191	-0.0356646	0.0106265	0.0097237	-0.0147481	0.0341955	0.0324953	-0.245809
											-6.9	-0.412858	-0.804915	-0.0208124	-0.147674	-0.34878	0.0534379	0.256839	0.120638	0.393044	0.0366788	-0.0170795	0.0904385	0.00686901	-0.0256215	0.0393586	0.0103803	-0.0283472	0.0491067	0.00132797	-0.0185881	0.0212444	0.00503667	-0.0100546	0.0201274	0.00803769	-0.0100101	0.0260855	-0.00570019	-0.0304032	0.0190028	-0.0124234	-0.0355834	0.0107365	0.00975382	-0.0147414	0.034249	0.0270085	-0.249541
											-6.86667	-0.41715	-0.80773	-0.0265682	-0.145939	-0.346309	0.0544249	0.256304	0.120472	0.392125	0.0371639	-0.0166221	0.0909512	0.00671447	-0.0258332	0.0392615	0.0101987	-0.0285641	0.0489627	0.00176721	-0.0181234	0.0216582	0.00544956	-0.00961866	0.0205176	0.0084004	-0.00967257	0.0264726	-0.00594177	-0.0306428	0.0187589	-0.0123278	-0.035501	0.0108459	0.00979009	-0.0147278	0.0343086	0.0216096	-0.253202
											-6.83333	-0.421277	-0.810327	-0.032219	-0.144167	-0.343758	0.0554262	0.255659	0.120217	0.391096	0.0376502	-0.0161623	0.0914628	0.00655897	-0.0260465	0.0391644	0.010012	-0.0287902	0.0488132	0.00220728	-0.0176571	0.022072	0.0058618	-0.00918198	0.0209057	0.00876311	-0.00933353	0.026859	-0.00618565	-0.0308844	0.0185127	-0.0122322	-0.0354182	0.0109542	0.0098325	-0.0147088	0.0343732	0.0162986	-0.256792
											-6.8	-0.425241	-0.812705	-0.0377651	-0.142349	-0.341144	0.0564512	0.254905	0.119866	0.38993	0.0381378	-0.0156986	0.0919743	0.00640299	-0.0262613	0.0390673	0.00982061	-0.0290199	0.04866	0.00264802	-0.0171891	0.0224849	0.00627367	-0.00874529	0.0212924	0.00912506	-0.00899525	0.0272454	-0.00642991	-0.031126	0.0182662	-0.0121366	-0.0353353	0.0110615	0.00988167	-0.0146824	0.0344451	0.0110717	-0.260319
											-6.76667	-0.42904	-0.814864	-0.0431937	-0.140493	-0.338482	0.0574937	0.25404	0.119422	0.388654	0.0386254	-0.0152325	0.0924846	0.00624813	-0.0264746	0.0389718	0.00962444	-0.0292551	0.0485032	0.00308926	-0.0167194	0.0228979	0.00668475	-0.00830788	0.0216775	0.00948854	-0.00865468	0.027631	-0.00667492	-0.0313684	0.0180185	-0.0120421	-0.0352519	0.0111678	0.00993638	-0.0146498	0.0345225	0.00592367	-0.263781
											-6.73333	-0.432675	-0.816832	-0.0485157	-0.138603	-0.335757	0.0585472	0.253066	0.11889	0.387241	0.0391155	-0.0147638	0.0929936	0.00609152	-0.0266927	0.0388747	0.00942482	-0.0294957	0.0483446	0.00353108	-0.0162488	0.0233108	0.00709431	-0.00787193	0.0220598	0.00985125	-0.00831412	0.0280159	-0.00692146	-0.0316122	0.0177693	-0.0119486	-0.0351685	0.0112713	0.00999785	-0.0146104	0.0346061	0.000855776	-0.267185
											-6.7	-0.436147	-0.818555	-0.0537147	-0.13667	-0.332953	0.0596182	0.251982	0.118266	0.385704	0.0396056	-0.0142913	0.0935026	0.0059357	-0.0269091	0.0387808	0.00922154	-0.02974	0.0481824	0.00397265	-0.0157775	0.023723	0.00750343	-0.00743452	0.0224414	0.0102147	-0.00797126	0.0284007	-0.00716839	-0.0318561	0.0175193	-0.0118556	-0.0350857	0.0113739	0.0100661	-0.0145643	0.0346971	-0.00412362	-0.270523
											-6.66667	-0.439427	-0.820085	-0.0587989	-0.134708	-0.330117	0.0606955	0.250803	0.117552	0.384044	0.040097	-0.0138163	0.0940116	0.00577909	-0.0271272	0.0386853	0.00901389	-0.029988	0.0480165	0.00441423	-0.0153053	0.0241342	0.0079111	-0.00699812	0.0228207	0.0105782	-0.00762832	0.0287856	-0.00741645	-0.0321015	0.0172686	-0.0117648	-0.0350033	0.0114737	0.0101411	-0.0145121	0.0347942	-0.00903626	-0.273814
											-6.63333	-0.442571	-0.82137	-0.0637628	-0.132711	-0.327202	0.0617855	0.249513	0.116753	0.382261	0.0405896	-0.0133401	0.0945181	0.00562263	-0.0273452	0.0385914	0.00880497	-0.0302396	0.0478506	0.00485588	-0.0148331	0.0245447	0.00831731	-0.00656238	0.0231972	0.0109424	-0.00728394	0.0291689	-0.00766528	-0.0323469	0.0170167	-0.011675	-0.0349215	0.0115715	0.0102228	-0.0144525	0.0348981	-0.013871	-0.277053
											-6.6	-0.445495	-0.822409	-0.0685928	-0.130681	-0.32424	0.0628818	0.248114	0.115869	0.380354	0.0410823	-0.01286	0.0950233	0.00546634	-0.0275649	0.0384975	0.00859203	-0.0304966	0.0476792	0.00529704	-0.0143601	0.0249543	0.00872281	-0.00612707	0.0235723	0.0113067	-0.00693841	0.0295522	-0.00791525	-0.0325942	0.0167637	-0.0115869	-0.0348408	0.0116671	0.0103101	-0.0143879	0.0350088	-0.0186314	-0.280235
											-6.56667	-0.448256	-0.823229	-0.0733107	-0.128619	-0.321229	0.0639861	0.246618	0.114898	0.378324	0.0415749	-0.012379	0.0955285	0.00531068	-0.0277829	0.0384052	0.00837709	-0.0307537	0.0475078	0.00573753	-0.0138871	0.0253623	0.00912612	-0.00569271	0.0239451	0.0116717	-0.00659143	0.0299348	-0.00816561	-0.0328415	0.0165099	-0.0115013	-0.0347622	0.0117595	0.0104048	-0.0143166	0.0351255	-0.0233205	-0.283369
											-6.53333	-0.450853	-0.823803	-0.0778974	-0.126529	-0.318156	0.0650935	0.245013	0.113852	0.376183	0.0420675	-0.0118961	0.09603	0.00515486	-0.0280025	0.0383113	0.00816069	-0.0310144	0.0473365	0.00617718	-0.013414	0.0257686	0.00952799	-0.00525936	0.0243158	0.0120367	-0.00624338	0.0303166	-0.00841786	-0.0330907	0.016255	-0.0114174	-0.0346841	0.0118487	0.010505	-0.0142392	0.0352491	-0.0279351	-0.286458
											-6.5	-0.453258	-0.824158	-0.0823693	-0.124411	-0.315019	0.0662025	0.243326	0.112727	0.37392	0.0425602	-0.0114112	0.0965314	0.00499952	-0.0282206	0.0382206	0.00794301	-0.0312769	0.0471633	0.00661617	-0.0129418	0.026174	0.0099284	-0.00482732	0.0246835	0.0124017	-0.00589395	0.0306976	-0.0086705	-0.0333403	0.0159993	-0.0113367	-0.0346087	0.0119348	0.0106119	-0.0141556	0.0353794	-0.032489	-0.289507
											-6.46667	-0.4555	-0.824267	-0.086721	-0.122262	-0.311835	0.0673178	0.241528	0.111523	0.371532	0.0430528	-0.0109252	0.0970304	0.00484402	-0.0284402	0.0381283	0.00772424	-0.0315394	0.0469883	0.00705357	-0.0124705	0.0265778	0.0103266	-0.00439644	0.0250499	0.0127675	-0.00554346	0.0310779	-0.00892467	-0.0335918	0.0157425	-0.0112586	-0.0345348	0.0120176	0.0107244	-0.0140664	0.0355159	-0.0369698	-0.292507
											-6.43333	-0.45755	-0.824158	-0.0909441	-0.12009	-0.308603	0.0684284	0.239635	0.110251	0.369036	0.0435442	-0.0104378	0.0975268	0.00468964	-0.0286599	0.0380392	0.00750547	-0.0318038	0.0468151	0.00748997	-0.012	0.0269799	0.0107234	-0.0039673	0.0254133	0.0131332	-0.00519144	0.0314574	-0.00917997	-0.0338445	0.0154845	-0.0111837	-0.0344637	0.0120962	0.010843	-0.0139724	0.0356585	-0.0413915	-0.295479
											-6.4	-0.459436	-0.823803	-0.0950579	-0.117896	-0.305323	0.0695342	0.237673	0.108913	0.366429	0.0440368	-0.00994897	0.0980219	0.00453494	-0.0288779	0.0379484	0.00728524	-0.0320699	0.04664	0.0079247	-0.0115303	0.0273803	0.0111173	-0.0035399	0.0257745	0.013499	-0.00483827	0.0318362	-0.00943604	-0.0340979	0.0152258	-0.011112	-0.0343957	0.0121717	0.0109666	-0.0138734	0.0358072	-0.045748	-0.29841
											-6.36667	-0.461131	-0.823229	-0.0990515	-0.115678	-0.301996	0.0706369	0.235615	0.10751	0.363712	0.0445256	-0.00946075	0.098512	0.00438071	-0.0290976	0.0378577	0.00706665	-0.0323325	0.0464669	0.00835843	-0.0110623	0.0277783	0.0115098	-0.00311453	0.0261336	0.0138655	-0.0044835	0.0322141	-0.00969401	-0.0343539	0.0149659	-0.011044	-0.0343303	0.0122423	0.0110957	-0.0137696	0.0359609	-0.0500455	-0.301307
											-6.33333	-0.462661	-0.822409	-0.102919	-0.113443	-0.298622	0.07173	0.233475	0.106052	0.360886	0.0450145	-0.00897216	0.0989996	0.00422664	-0.0293156	0.0377686	0.00684861	-0.0325968	0.0462937	0.00878974	-0.0105959	0.0281746	0.0118993	-0.00269105	0.0264905	0.0142313	-0.00412774	0.0325906	-0.00995351	-0.0346115	0.0147049	-0.0109797	-0.0342682	0.0123087	0.0112297	-0.0136614	0.0361207	-0.0542778	-0.304176
											-6.3	-0.464001	-0.821343	-0.10667	-0.11119	-0.295184	0.0728105	0.231253	0.104536	0.357978	0.0454996	-0.00848394	0.0994847	0.00407274	-0.0295337	0.0376795	0.00663148	-0.0328612	0.0461223	0.00921855	-0.0101304	0.0285683	0.0122866	-0.00227011	0.0268438	0.0145978	-0.00377083	0.0329663	-0.0102138	-0.0348703	0.0144427	-0.0109197	-0.0342103	0.0123709	0.011368	-0.0135495	0.0362855	-0.0584635	-0.307017
											-6.26667	-0.465176	-0.820031	-0.110297	-0.108916	-0.291714	0.0738831	0.228975	0.102976	0.35496	0.0459846	-0.00799509	0.099966	0.00391931	-0.0297517	0.0375903	0.00641654	-0.0331219	0.0459546	0.00964652	-0.00966738	0.0289604	0.0126718	-0.00185185	0.0271956	0.0149643	-0.00341239	0.0333412	-0.0104763	-0.0351313	0.014179	-0.0108639	-0.0341561	0.0124277	0.0115106	-0.0134339	0.0364545	-0.062584	-0.309831
											-6.23333	-0.46616	-0.8185	-0.113809	-0.10663	-0.288197	0.0749398	0.226615	0.101365	0.351859	0.0464672	-0.00750825	0.100442	0.00376667	-0.0299682	0.0375012	0.00620415	-0.0333789	0.0457887	0.0100712	-0.00920687	0.02935	0.0130541	-0.00143605	0.0275445	0.0153301	-0.00305312	0.0337139	-0.0107404	-0.035395	0.0139142	-0.0108129	-0.0341062	0.0124797	0.0116569	-0.0133147	0.0366285	-0.0666611	-0.312625
											-6.2	-0.466953	-0.816696	-0.117188	-0.104336	-0.284648	0.0759743	0.224187	0.099716	0.348662	0.0469459	-0.00702217	0.100915	0.00361356	-0.0301846	0.0374121	0.00599431	-0.033636	0.0456246	0.0104941	-0.00874886	0.0297363	0.0134342	-0.00102302	0.0278912	0.0156966	-0.00269247	0.0340857	-0.0110064	-0.0356606	0.0136478	-0.0107673	-0.0340605	0.0125265	0.0118075	-0.0131924	0.0368073	-0.0706791	-0.31542
											-6.16667	-0.467554	-0.814646	-0.120441	-0.102031	-0.281052	0.0769883	0.221704	0.0980285	0.345383	0.0474222	-0.00653824	0.101382	0.00346077	-0.0303995	0.0373213	0.00578757	-0.0338894	0.0454642	0.0109146	-0.00829252	0.0301209	0.0138107	-0.000613592	0.0282343	0.0160624	-0.00233082	0.0344561	-0.0112742	-0.0359288	0.0133803	-0.0107258	-0.0340196	0.0125679	0.0119612	-0.0130676	0.0369899	-0.0746475	-0.318152
											-6.13333	-0.467964	-0.81235	-0.123559	-0.0997228	-0.277424	0.0779769	0.219166	0.0963095	0.342036	0.0478934	-0.00605657	0.101845	0.00330781	-0.0306159	0.0372322	0.0055843	-0.0341391	0.0453074	0.0113317	-0.00783936	0.030503	0.0141843	-0.00020707	0.0285753	0.0164289	-0.00196796	0.0348257	-0.011544	-0.036199	0.0131113	-0.0106892	-0.0339829	0.0126051	0.0121179	-0.0129403	0.0371768	-0.0785569	-0.320885
											-6.1	-0.468183	-0.809808	-0.126542	-0.0974065	-0.273748	0.0789417	0.216587	0.0945617	0.338606	0.0483621	-0.00557717	0.102301	0.00315518	-0.0308308	0.0371415	0.00538522	-0.0343834	0.0451542	0.0117464	-0.00738944	0.0308817	0.0145549	0.000196058	0.028914	0.0167939	-0.00160456	0.035193	-0.011815	-0.0364714	0.0128411	-0.0106584	-0.0339521	0.0126359	0.0122783	-0.0128106	0.0373673	-0.082429	-0.323617
											-6.06667	-0.46821	-0.807019	-0.12939	-0.0950903	-0.270057	0.079878	0.213939	0.0927878	0.335094	0.0488258	-0.00510067	0.102752	0.00300127	-0.0310473	0.0370492	0.00519015	-0.0346241	0.0450047	0.0121576	-0.00694253	0.031258	0.0149227	0.000595269	0.0292499	0.0171589	-0.00124009	0.035558	-0.0120886	-0.0367466	0.0125691	-0.0106318	-0.0339256	0.0126614	0.0124412	-0.0126791	0.0375615	-0.086239	-0.326319
											-6.03333	-0.468019	-0.803931	-0.132093	-0.0927757	-0.266334	0.0807811	0.211264	0.090996	0.331513	0.0492831	-0.00462845	0.103195	0.002848	-0.0312621	0.0369585	0.00500036	-0.0348611	0.0448607	0.0125664	-0.00649879	0.0316309	0.0152869	0.000990664	0.0295828	0.0175239	-0.000874402	0.0359222	-0.0123648	-0.0370251	0.0122955	-0.0106106	-0.0339038	0.0126827	0.012606	-0.0125463	0.0377589	-0.0899962	-0.32902
											-6	-0.467636	-0.800623	-0.13466	-0.0904626	-0.262579	0.0816508	0.208533	0.0891851	0.327878	0.0497379	-0.00415888	0.103634	0.00269362	-0.031477	0.0368646	0.00481569	-0.0350908	0.0447222	0.012971	-0.00605888	0.0320013	0.0156474	0.00138216	0.0299136	0.0178874	-0.000508736	0.0362842	-0.0126418	-0.0373048	0.0120215	-0.0105946	-0.0338879	0.0126981	0.0127738	-0.0124117	0.0379586	-0.0937068	-0.331691
											-5.96667	-0.467062	-0.797015	-0.137076	-0.0881527	-0.258793	0.0824873	0.205762	0.087359	0.324173	0.0501852	-0.00369422	0.104065	0.00253796	-0.0316935	0.0367691	0.0046352	-0.0353169	0.0445873	0.0133732	-0.0056224	0.0323684	0.016005	0.00176944	0.0302415	0.0182509	-0.000141794	0.0366438	-0.0129212	-0.0375883	0.0117456	-0.010584	-0.0338762	0.0127087	0.0129428	-0.0122759	0.0381621	-0.0973647	-0.33433
											-5.93333	-0.466269	-0.793188	-0.139356	-0.0858539	-0.25499	0.0832826	0.202963	0.0855234	0.320401	0.0506274	-0.00323397	0.104489	0.00238119	-0.0319083	0.036672	0.00446018	-0.0355393	0.0444596	0.0137711	-0.00518992	0.0327321	0.016359	0.00215201	0.0305657	0.0186136	0.000225431	0.0370012	-0.0132028	-0.0378741	0.0114682	-0.0105776	-0.0338698	0.012714	0.0131137	-0.0121394	0.0383674	-0.100967	-0.336969
											-5.9	-0.465285	-0.789061	-0.141485	-0.0835567	-0.251157	0.0840447	0.200123	0.0836781	0.316573	0.0510621	-0.00277939	0.104904	0.00222219	-0.0321264	0.0365717	0.00428918	-0.0357562	0.0443338	0.0141657	-0.00476178	0.0330933	0.0167093	0.00253016	0.0308878	0.0189748	0.000592808	0.0373563	-0.0134866	-0.0381626	0.0111897	-0.0105771	-0.0338687	0.0127145	0.0132858	-0.012003	0.0385745	-0.104522	-0.339609
											-5.86667	-0.464083	-0.784687	-0.143467	-0.0812785	-0.247323	0.0847576	0.19727	0.0818288	0.312704	0.0514917	-0.00232871	0.105313	0.0020608	-0.032346	0.0364682	0.00412273	-0.0359677	0.0442135	0.0145561	-0.00433772	0.0334504	0.0170554	0.00290344	0.031207	0.0193352	0.000960766	0.037709	-0.0137717	-0.0384522	0.0109103	-0.0105819	-0.033873	0.0127097	0.0134579	-0.0118671	0.0387829	-0.108021	-0.342248
											-5.83333	-0.462689	-0.780068	-0.145307	-0.0790067	-0.243457	0.0854373	0.194375	0.0799739	0.308767	0.0519138	-0.00188459	0.105712	0.00189623	-0.0325672	0.03636	0.0039592	-0.0361773	0.044095	0.0149432	-0.00391843	0.0338041	0.0173977	0.00327194	0.0315232	0.0196941	0.00132882	0.0380595	-0.0140594	-0.0387494	0.0106295	-0.0105915	-0.0338826	0.0127002	0.01363	-0.0117319	0.0389925	-0.111465	-0.344825
											-5.8	-0.461103	-0.775202	-0.147004	-0.0767522	-0.239575	0.0860678	0.191453	0.0781163	0.304788	0.0523296	-0.00144576	0.106106	0.00172672	-0.0327933	0.036247	0.00379895	-0.0363815	0.0439802	0.0153253	-0.00350388	0.0341545	0.0177365	0.00363536	0.0318373	0.0200522	0.00169688	0.038407	-0.0143486	-0.0390466	0.0103475	-0.0106074	-0.0338985	0.0126837	0.0138015	-0.0115985	0.0392015	-0.114862	-0.347434
											-5.76667	-0.459299	-0.770063	-0.148551	-0.0745105	-0.235678	0.0866572	0.188503	0.0762546	0.300755	0.0527391	-0.00101211	0.10649	0.00155311	-0.0330224	0.0361292	0.00364016	-0.0365875	0.0438671	0.0157032	-0.00309401	0.0345007	0.0180709	0.00399327	0.0321478	0.0204081	0.00206463	0.0387514	-0.0146401	-0.0393438	0.010064	-0.0106292	-0.0339208	0.0126625	0.0139718	-0.0114669	0.0394105	-0.118209	-0.350011
											-5.73333	-0.457331	-0.764679	-0.149964	-0.0722893	-0.231781	0.0871974	0.18554	0.0743943	0.29668	0.053141	-0.000584692	0.106865	0.00137313	-0.0332564	0.0360035	0.00348228	-0.0367899	0.0437541	0.016077	-0.00268973	0.0348436	0.018401	0.00434603	0.0324561	0.0207631	0.00243292	0.0390934	-0.0149339	-0.0396487	0.00977937	-0.0106573	-0.0339495	0.0126348	0.0141396	-0.0113385	0.0396183	-0.121504	-0.352588
											-5.7	-0.455144	-0.759048	-0.15123	-0.0700903	-0.227868	0.0876869	0.182549	0.0725298	0.292564	0.0535353	-0.000162757	0.107234	0.00118512	-0.0334983	0.0358682	0.00332422	-0.0369923	0.0436411	0.0164466	-0.00228995	0.0351832	0.0187267	0.00469291	0.0327608	0.0211159	0.00280006	0.0394317	-0.0152296	-0.0399535	0.00949358	-0.0106918	-0.0339845	0.0126014	0.0143049	-0.0112137	0.0398236	-0.124746	-0.355134
											-5.66667	-0.452766	-0.753198	-0.152359	-0.0679072	-0.223954	0.0881353	0.179531	0.070664	0.288393	0.0539234	0.00025303	0.107595	0.000989989	-0.033745	0.035725	0.00316415	-0.0371983	0.0435262	0.0168103	-0.00189627	0.0355177	0.0190487	0.00503413	0.0330625	0.0214672	0.00316697	0.0397677	-0.0155276	-0.0402622	0.00920626	-0.0107338	-0.0340281	0.01256	0.0144666	-0.0110932	0.0400264	-0.127944	-0.357712
											-5.63333	-0.450224	-0.747075	-0.153354	-0.0657462	-0.220025	0.088533	0.176485	0.0687996	0.284182	0.0543052	0.000663865	0.107948	0.00078644	-0.0339997	0.0355738	0.00300281	-0.0374043	0.0434095	0.0171699	-0.00150842	0.0358481	0.0193657	0.00536933	0.0333621	0.0218162	0.00353319	0.0400991	-0.0158267	-0.0405708	0.00891857	-0.0107832	-0.0340786	0.0125122	0.014624	-0.0109777	0.0402256	-0.13108	-0.360258
											-5.6	-0.447491	-0.740761	-0.154209	-0.063609	-0.216096	0.0888831	0.173426	0.0669324	0.279929	0.0546806	0.00106912	0.108293	0.000571956	-0.0342655	0.0354082	0.00283709	-0.0376139	0.0432892	0.0175244	-0.00112625	0.0361751	0.0196784	0.00569851	0.0336581	0.0221628	0.00389858	0.0404275	-0.0161289	-0.0408871	0.00862897	-0.0108406	-0.0341375	0.0124564	0.0147764	-0.0108682	0.0404211	-0.134176	-0.362773
											-5.56667	-0.444566	-0.734201	-0.154937	-0.0614956	-0.212167	0.0891825	0.170353	0.0650665	0.275635	0.055051	0.00146919	0.108632	0.000347239	-0.0345392	0.0352332	0.00266772	-0.0378291	0.0431634	0.017874	-0.00074999	0.0364971	0.0199867	0.00602182	0.0339511	0.0225072	0.00426282	0.040752	-0.0164318	-0.0412034	0.00833899	-0.0109059	-0.034205	0.0123932	0.0149233	-0.010765	0.0406116	-0.137222	-0.365319
											-5.53333	-0.441477	-0.727422	-0.15553	-0.0594059	-0.208238	0.0894328	0.167252	0.0632021	0.271313	0.0554139	0.00186456	0.108964	0.000110016	-0.0348241	0.0350438	0.00249398	-0.0380478	0.0430358	0.0182177	-0.000379888	0.0368158	0.0202899	0.00633852	0.0342413	0.0228493	0.00462614	0.0410727	-0.0167359	-0.0415196	0.008049	-0.0109797	-0.0342809	0.0123215	0.0150641	-0.0106679	0.0407966	-0.140222	-0.367835
											-5.5	-0.438197	-0.720424	-0.155992	-0.05734	-0.204325	0.0896372	0.164138	0.061339	0.26695	0.0557717	0.00225501	0.109289	-0.000139187	-0.0351202	0.0348416	0.00231441	-0.0382721	0.0428991	0.0185564	-1.64099e-05	0.0371287	0.0205887	0.00664863	0.0345285	0.0231891	0.00498816	0.0413896	-0.0170404	-0.0418397	0.0077594	-0.0110615	-0.0343659	0.0122423	0.0151993	-0.0105781	0.0409761	-0.143165	-0.37035
											-5.46667	-0.43478	-0.713235	-0.156331	-0.0552978	-0.200396	0.0897956	0.16101	0.05948	0.262546	0.0561257	0.00264155	0.109609	-0.000401082	-0.0354273	0.0346252	0.00212937	-0.0385	0.0427587	0.0188893	0.000340577	0.0374382	0.0208825	0.00695249	0.0348129	0.0235259	0.00534843	0.0417027	-0.0173452	-0.0421598	0.00747056	-0.0111524	-0.0344589	0.0121547	0.0153266	-0.0104957	0.0411495	-0.146063	-0.372834
											-5.43333	-0.431199	-0.705828	-0.156552	-0.0532842	-0.196467	0.0899018	0.157882	0.0576293	0.258129	0.0564747	0.00302482	0.109924	-0.000676126	-0.0357473	0.0343944	0.00193849	-0.0387351	0.0426128	0.0192171	0.000691341	0.0377427	0.0211727	0.00724998	0.0350951	0.0238596	0.00570763	0.0420119	-0.0176489	-0.0424799	0.00718325	-0.0112506	-0.0345614	0.0120601	0.015447	-0.0104214	0.0413154	-0.148904	-0.375349
											-5.4	-0.427427	-0.698229	-0.156648	-0.0512959	-0.192554	0.089962	0.154726	0.0557854	0.25367	0.05682	0.00340532	0.110236	-0.000965335	-0.0360783	0.0341477	0.00174395	-0.038974	0.0424615	0.0195392	0.00103556	0.038043	0.021457	0.00754115	0.0353736	0.0241902	0.00606477	0.0423159	-0.0179507	-0.0428	0.00689898	-0.0113563	-0.0346708	0.0119576	0.0155614	-0.0103538	0.0414759	-0.151695	-0.377802
											-5.36667	-0.423546	-0.690438	-0.156623	-0.0493298	-0.188641	0.0899778	0.151571	0.0539512	0.249197	0.0571627	0.00378355	0.110542	-0.00126774	-0.0364237	0.0338883	0.00154436	-0.0392183	0.0423066	0.0198562	0.00137302	0.0383392	0.0217377	0.0078255	0.03565	0.0245185	0.00642076	0.0426167	-0.0182494	-0.0431163	0.00661853	-0.01147	-0.0347887	0.0118482	0.0156683	-0.0102935	0.0416301	-0.154434	-0.380286
											-5.33333	-0.419473	-0.682484	-0.156489	-0.0473939	-0.184728	0.0899461	0.148415	0.052132	0.244697	0.0575041	0.00416051	0.110847	-0.00158359	-0.0367802	0.0336129	0.00134095	-0.0394662	0.042148	0.0201682	0.00170506	0.038632	0.0220134	0.00810332	0.0359235	0.0248446	0.00677523	0.0429138	-0.018544	-0.0434325	0.00634302	-0.01159	-0.034913	0.0117329	0.0157685	-0.0102406	0.0417783	-0.157114	-0.382708
											-5.3	-0.415291	-0.674339	-0.156238	-0.0454816	-0.18083	0.0898685	0.14526	0.0503293	0.240198	0.0578443	0.00453736	0.11115	-0.00191198	-0.0371479	0.0333233	0.00113631	-0.0397141	0.0419875	0.020476	0.00203125	0.0389215	0.0222861	0.00837607	0.0361962	0.0251676	0.00712877	0.043207	-0.0188328	-0.0437374	0.00607362	-0.0117154	-0.0350432	0.0116124	0.0158619	-0.0101952	0.0419197	-0.159744	-0.38513
											-5.26667	-0.410945	-0.666029	-0.155874	-0.0435995	-0.176949	0.0897465	0.142105	0.048543	0.23567	0.0581832	0.00491445	0.111453	-0.00225322	-0.0375267	0.0330208	0.000929447	-0.0399639	0.0418235	0.0207805	0.00235261	0.0392076	0.0225553	0.00864374	0.0364675	0.0254899	0.00748202	0.0434979	-0.019114	-0.0440422	0.00581222	-0.011845	-0.0351781	0.0114886	0.0159492	-0.0101564	0.0420549	-0.162302	-0.387521
											-5.23333	-0.406462	-0.657555	-0.155401	-0.0417443	-0.173067	0.0895786	0.138963	0.046776	0.231143	0.0585246	0.00529344	0.111755	-0.00260735	-0.0379182	0.0327041	0.000723401	-0.0402137	0.0416612	0.0210817	0.00266996	0.0394929	0.0228229	0.00890706	0.0367381	0.0258113	0.00783534	0.0437866	-0.0193869	-0.0443356	0.00556034	-0.0119783	-0.0353172	0.0113611	0.016031	-0.0101232	0.0421858	-0.164808	-0.389881
											-5.2	-0.40187	-0.648918	-0.154825	-0.0399208	-0.169202	0.0893631	0.135822	0.0450322	0.226615	0.0588686	0.00567645	0.112061	-0.00297278	-0.0383209	0.0323747	0.000519416	-0.0404616	0.0415008	0.0213812	0.00298464	0.0397774	0.0230884	0.00916675	0.0370101	0.026132	0.00818965	0.0440744	-0.019649	-0.0446176	0.00531951	-0.0121132	-0.0354585	0.0112315	0.0161072	-0.0100962	0.0423106	-0.167252	-0.39221
											-5.16667	-0.397141	-0.640143	-0.154138	-0.0381274	-0.165352	0.0891017	0.132697	0.0433132	0.222074	0.0592176	0.00606426	0.112372	-0.00334967	-0.0387331	0.0320325	0.000318803	-0.0407059	0.041344	0.0216807	0.00329816	0.0400636	0.0233546	0.00942498	0.0372843	0.0264543	0.00854549	0.0443623	-0.0198986	-0.0448882	0.00509202	-0.0122498	-0.0356009	0.0111019	0.0161779	-0.0100747	0.0424305	-0.169621	-0.394477
											-5.13333	-0.392275	-0.631205	-0.153357	-0.0363688	-0.161534	0.0887944	0.129584	0.0416202	0.217547	0.0595741	0.00645937	0.112689	-0.00373755	-0.0391549	0.0316791	0.000122769	-0.0409465	0.0411927	0.0219819	0.00361225	0.0403522	0.0236223	0.0096825	0.0375614	0.0267788	0.00890591	0.0446517	-0.0201345	-0.0451473	0.00487863	-0.0123852	-0.0357438	0.0109728	0.0162437	-0.0100581	0.0425454	-0.171928	-0.396712
											-5.1	-0.387328	-0.622157	-0.152476	-0.0346451	-0.157728	0.0884379	0.126489	0.0399547	0.21302	0.0599395	0.00686368	0.113015	-0.00413592	-0.0395862	0.0313147	-6.86866e-05	-0.0411817	0.0410432	0.0222872	0.00392835	0.0406459	0.0238929	0.00994074	0.0378443	0.0271072	0.00927015	0.0449442	-0.0203536	-0.0453912	0.00468239	-0.0125196	-0.0358856	0.0108459	0.0163045	-0.010047	0.0426561	-0.174173	-0.398917
											-5.06667	-0.382244	-0.612973	-0.151498	-0.0329594	-0.15395	0.0880323	0.123412	0.038318	0.208506	0.060315	0.00727895	0.113351	-0.00454496	-0.0400286	0.030939	-0.00025206	-0.0414078	0.0409046	0.0225984	0.00424946	0.0409462	0.0241678	0.0102026	0.0381337	0.0274416	0.00964202	0.0452412	-0.0205556	-0.045616	0.00450368	-0.0126518	-0.0360248	0.0107211	0.0163611	-0.0100403	0.0427618	-0.176341	-0.401059
											-5.03333	-0.37705	-0.603679	-0.150426	-0.0313134	-0.150201	0.087576	0.120357	0.0367115	0.204006	0.060703	0.00770707	0.113699	-0.00496403	-0.0404791	0.0305507	-0.000428535	-0.0416284	0.0407715	0.0229171	0.00457724	0.0412557	0.0244514	0.0104688	0.0384333	0.0277837	0.0100215	0.0455459	-0.0207385	-0.0458217	0.00434478	-0.0127804	-0.0361613	0.0106005	0.0164121	-0.0100384	0.0428626	-0.178443	-0.40314
											-5	-0.371775	-0.594276	-0.14927	-0.0297085	-0.146488	0.0870707	0.117325	0.0351365	0.199506	0.0611075	0.00815169	0.114065	-0.0053944	-0.0409406	0.0301528	-0.000596642	-0.0418399	0.0406457	0.0232466	0.00491528	0.0415786	0.0247438	0.010743	0.0387438	0.0281357	0.0104125	0.045859	-0.0209	-0.0460085	0.00420722	-0.0129042	-0.036293	0.0104847	0.0164594	-0.0100409	0.0429597	-0.180471	-0.405189
											-4.96667	-0.36639	-0.584736	-0.148024	-0.028148	-0.142811	0.0865162	0.114317	0.0335931	0.195047	0.0615295	0.00861333	0.114446	-0.00583463	-0.0414117	0.0297422	-0.000756636	-0.0420422	0.0405291	0.0235903	0.00526517	0.0419148	0.0250477	0.0110266	0.039068	0.0284992	0.0108149	0.0461835	-0.0210395	-0.0461723	0.00409176	-0.0130226	-0.0364205	0.0103747	0.0165012	-0.0100489	0.0430507	-0.182427	-0.407177
											-4.93333	-0.360923	-0.575142	-0.146693	-0.0266302	-0.139171	0.085911	0.111335	0.0320812	0.190589	0.0619718	0.00909525	0.114848	-0.00628617	-0.041894	0.029322	-0.000909265	-0.0422391	0.0404215	0.0239499	0.00563041	0.0422693	0.0253654	0.0113219	0.039409	0.0288772	0.0112326	0.046521	-0.0211557	-0.0463133	0.0040003	-0.0131357	-0.0365421	0.0102701	0.0165375	-0.0100618	0.0431374	-0.184305	-0.409071
											-4.9	-0.355347	-0.565438	-0.145279	-0.0251584	-0.135572	0.0852567	0.108381	0.0306023	0.186157	0.0624367	0.0096006	0.115274	-0.00674948	-0.0423874	0.0288875	-0.0010534	-0.0424269	0.0403194	0.0243286	0.00601375	0.0426439	0.0256998	0.0116323	0.0397673	0.0292705	0.0116671	0.0468746	-0.0212468	-0.0464276	0.00393362	-0.0132425	-0.0366574	0.0101729	0.0165688	-0.0100802	0.0432179	-0.186113	-0.410903
											-4.86667	-0.349716	-0.555653	-0.143784	-0.0237326	-0.132018	0.0845532	0.105456	0.029159	0.181753	0.0629281	0.0101308	0.115724	-0.00722473	-0.0428919	0.0284418	-0.00119026	-0.0426074	0.0402264	0.0247291	0.00641745	0.043041	0.0260531	0.0119595	0.0401474	0.0296828	0.0121199	0.0472457	-0.0213123	-0.0465191	0.00389285	-0.0133424	-0.0367663	0.0100815	0.0165946	-0.0101036	0.0432929	-0.187833	-0.412673
											-4.83333	-0.344003	-0.545785	-0.14221	-0.0223542	-0.128509	0.0838023	0.102563	0.0277487	0.177377	0.0634459	0.010688	0.116203	-0.00771351	-0.0434092	0.0279819	-0.00132013	-0.0427806	0.0401389	0.0251537	0.00684459	0.0434632	0.0264281	0.0123055	0.04055	0.0301158	0.0125941	0.0476374	-0.021352	-0.0465839	0.00387837	-0.0134353	-0.0368688	0.00999814	0.0166143	-0.0101331	0.0433611	-0.189479	-0.414349
											-4.8	-0.338208	-0.535863	-0.140556	-0.0210187	-0.125043	0.0830054	0.0997023	0.0263712	0.173028	0.0639927	0.0112745	0.11671	-0.00821662	-0.0439408	0.0275076	-0.00144573	-0.0429483	0.0400569	0.0256059	0.00729759	0.0439145	0.0268256	0.012674	0.040978	0.0305709	0.0130912	0.0480513	-0.0213642	-0.0466181	0.00389094	-0.0135214	-0.0369639	0.00992165	0.0166272	-0.0101687	0.0434226	-0.191037	-0.415933
											-4.76667	-0.332358	-0.525886	-0.138826	-0.0197291	-0.121624	0.0821673	0.0968747	0.0250295	0.16872	0.064571	0.011892	0.117251	-0.008735	-0.0444883	0.0270173	-0.00156592	-0.0431124	0.0399803	0.0260872	0.00777896	0.0443959	0.0272485	0.0130643	0.0414328	0.0310504	0.013612	0.0484881	-0.0213489	-0.0466296	0.00393172	-0.0135994	-0.037052	0.00985313	0.0166321	-0.0102124	0.0434767	-0.192509	-0.417424
											-4.73333	-0.326427	-0.515827	-0.137024	-0.0184838	-0.118254	0.0812849	0.0940815	0.023722	0.16444	0.0651833	0.0125424	0.117824	-0.00927041	-0.0450517	0.0265112	-0.0016842	-0.0432728	0.0399056	0.0265995	0.0082901	0.0449081	0.0276983	0.0134799	0.0419159	0.0315544	0.014158	0.0489508	-0.0213059	-0.0466105	0.0040003	-0.0136706	-0.0371328	0.00979205	0.0166297	-0.0102628	0.0435221	-0.193897	-0.418821
											-4.7	-0.320441	-0.50574	-0.135147	-0.017283	-0.11493	0.0803644	0.0913239	0.0224489	0.1602	0.0658284	0.0132254	0.118431	-0.00982301	-0.0456327	0.025986	-0.00180136	-0.0434332	0.0398308	0.0271434	0.00883229	0.0454545	0.0281756	0.0139217	0.0424287	0.0320851	0.0147314	0.0494388	-0.0212331	-0.0465648	0.00409824	-0.0137344	-0.0372066	0.0097384	0.0166192	-0.0103212	0.0435596	-0.195189	-0.420125
											-4.66667	-0.3144	-0.495627	-0.133206	-0.0161233	-0.111654	0.0794059	0.0886034	0.0212087	0.156002	0.06651	0.0139448	0.119075	-0.0103942	-0.0462327	0.0254433	-0.00191771	-0.0435918	0.0397579	0.0277216	0.00940793	0.046036	0.0286812	0.0143903	0.0429721	0.0326425	0.0153309	0.0499542	-0.0211313	-0.0464886	0.00422475	-0.0137901	-0.0372725	0.00969219	0.0165996	-0.0103876	0.0435873	-0.196384	-0.421305
											-4.63333	-0.308332	-0.485458	-0.131197	-0.015006	-0.108425	0.0784125	0.0859199	0.0200027	0.151832	0.0672269	0.0146982	0.119754	-0.0109871	-0.0468534	0.0248798	-0.00203584	-0.0437541	0.0396813	0.0283339	0.0100169	0.0466517	0.0292165	0.0148864	0.0435458	0.0332274	0.0159586	0.0504971	-0.0209999	-0.0463819	0.00438174	-0.0138385	-0.0373314	0.00965395	0.0165719	-0.0104619	0.0436064	-0.19749	-0.422392
											-4.6	-0.302209	-0.475262	-0.129127	-0.0139265	-0.105242	0.0773891	0.0832734	0.0188311	0.147716	0.0679803	0.0154882	0.120472	-0.0116007	-0.0474964	0.0242941	-0.00215744	-0.0439182	0.0396029	0.0289813	0.0106585	0.0473033	0.0297801	0.0154102	0.0441501	0.0338399	0.0166122	0.0510668	-0.0208379	-0.0462447	0.00456808	-0.0138799	-0.0373824	0.00962261	0.0165338	-0.0105461	0.0436143	-0.198499	-0.423323
											-4.56667	-0.296031	-0.465067	-0.126998	-0.012885	-0.102107	0.0763371	0.0806668	0.0176924	0.143641	0.0687703	0.0163147	0.121226	-0.0122376	-0.0481617	0.0236861	-0.00228323	-0.0440859	0.0395209	0.029662	0.0113342	0.0479899	0.0303728	0.0159607	0.0447848	0.0344775	0.0172926	0.0516624	-0.0206459	-0.046077	0.00478528	-0.0139134	-0.037426	0.00959977	0.0164865	-0.0106396	0.0436125	-0.199409	-0.424162
											-4.53333	-0.289853	-0.454871	-0.124817	-0.0118802	-0.0990193	0.0752582	0.0780999	0.0165866	0.139608	0.0695968	0.0171753	0.122017	-0.0128985	-0.0488509	0.0230543	-0.00241468	-0.0442609	0.0394316	0.030377	0.0120425	0.0487107	0.0309937	0.0165382	0.0454493	0.0351418	0.0179981	0.0522847	-0.0204222	-0.0458789	0.00503334	-0.0139383	-0.0374616	0.00958489	0.0164293	-0.0107416	0.0436002	-0.200213	-0.424845
											-4.5	-0.283621	-0.444675	-0.122584	-0.010911	-0.0959775	0.0741572	0.0755728	0.0155152	0.135632	0.0704574	0.0180711	0.122844	-0.0135835	-0.0495655	0.0223985	-0.0025536	-0.0444414	0.0393349	0.0311245	0.0127833	0.0494657	0.0316408	0.017141	0.0461413	0.035829	0.0187274	0.0529299	-0.0201669	-0.0456465	0.00531304	-0.0139559	-0.0374892	0.00957746	0.0163605	-0.0108547	0.0435756	-0.200918	-0.425404
											-4.46667	-0.277389	-0.43448	-0.120304	-0.0099756	-0.0929848	0.0730339	0.0730896	0.0144766	0.131701	0.0713544	0.0190021	0.123707	-0.0142957	-0.0503072	0.0217173	-0.00270036	-0.044631	0.039231	0.0319029	0.0135542	0.0502524	0.0323139	0.0177684	0.0468602	0.0365392	0.0194788	0.0535996	-0.0198784	-0.0453835	0.0056255	-0.0139654	-0.0375094	0.00957799	0.0162818	-0.010977	0.0435406	-0.20152	-0.425838
											-4.43333	-0.271149	-0.424311	-0.117983	-0.00907367	-0.090038	0.0718916	0.0706489	0.013474	0.127824	0.0722855	0.019966	0.124605	-0.0150347	-0.0510775	0.0210075	-0.00285641	-0.0448297	0.0391162	0.0327113	0.0143534	0.0510691	0.0330103	0.0184176	0.0476037	0.03727	0.02025	0.0542899	-0.0195576	-0.0450863	0.00597074	-0.013966	-0.03752	0.00958808	0.0161914	-0.0111104	0.0434933	-0.202017	-0.426118
											-4.4	-0.264897	-0.41417	-0.115624	-0.00820485	-0.087142	0.0707319	0.0682549	0.0125065	0.124002	0.0732493	0.0209626	0.125536	-0.0158023	-0.0518765	0.0202722	-0.00302268	-0.0450376	0.0389922	0.033548	0.015181	0.051915	0.0337299	0.0190879	0.0483711	0.0380191	0.0210396	0.0549985	-0.0192013	-0.044751	0.00634988	-0.013958	-0.0375216	0.00960614	0.01609	-0.0112536	0.0434342	-0.202405	-0.426242
											-4.36667	-0.258646	-0.404056	-0.11323	-0.00736898	-0.084295	0.0695564	0.0659062	0.0115748	0.120237	0.0742459	0.0219894	0.126496	-0.0165988	-0.0527041	0.0195066	-0.00319988	-0.0452581	0.0388573	0.0344115	0.0160344	0.0527885	0.0344683	0.019777	0.0491589	0.0387842	0.0218444	0.0557247	-0.01881	-0.0443852	0.00676447	-0.0139405	-0.0375147	0.00963376	0.0159775	-0.0114073	0.0433629	-0.202688	-0.426211
											-4.33333	-0.2524	-0.393997	-0.110803	-0.00656496	-0.0814971	0.0683666	0.0636068	0.0106803	0.116533	0.075274	0.023049	0.127504	-0.0174232	-0.053562	0.018714	-0.00338912	-0.0454879	0.0387114	0.0352991	0.0169112	0.0536862	0.0352249	0.0204835	0.0499663	0.0395638	0.022663	0.0564647	-0.0183824	-0.0439813	0.00721488	-0.0139128	-0.0374971	0.00967094	0.0158533	-0.0115721	0.0432787	-0.202862	-0.426056
											-4.3	-0.246165	-0.383993	-0.108348	-0.00579357	-0.0787516	0.0671641	0.0613582	0.00982426	0.112892	0.0763336	0.0241376	0.128525	-0.0182795	-0.0544501	0.0178927	-0.00358984	-0.0457322	0.038551	0.0362093	0.0178106	0.054608	0.0359989	0.021206	0.0507918	0.0403557	0.0234923	0.0572183	-0.0179168	-0.0435354	0.00770263	-0.0138757	-0.0374701	0.00971822	0.0157175	-0.0117472	0.0431828	-0.202933	-0.425714
											-4.26667	-0.239941	-0.374016	-0.105866	-0.00505402	-0.0760583	0.065949	0.0591604	0.00900604	0.109315	0.0774222	0.0252551	0.129583	-0.0191644	-0.05537	0.0170396	-0.00380369	-0.0459874	0.0383796	0.0371403	0.0187299	0.0555507	0.0367867	0.0219416	0.0516318	0.0411575	0.0243315	0.0579835	-0.0174119	-0.0430515	0.00822924	-0.0138273	-0.0374313	0.00977664	0.01557	-0.0119335	0.043074	-0.202893	-0.425217
											-4.23333	-0.233742	-0.364121	-0.103362	-0.00434585	-0.0734173	0.0647243	0.0570174	0.00822719	0.105806	0.0785398	0.0264004	0.130679	-0.0200812	-0.0563218	0.0161579	-0.00403048	-0.0462554	0.0381955	0.0380906	0.0196685	0.0565135	0.0375868	0.0226887	0.0524848	0.0419669	0.0251768	0.0587562	-0.0168666	-0.0425294	0.00879587	-0.0137678	-0.0373814	0.0098457	0.0154108	-0.0121302	0.0429523	-0.202737	-0.424565
											-4.2	-0.227561	-0.354281	-0.100836	-0.00367079	-0.0708317	0.0634902	0.054928	0.00748841	0.102368	0.079685	0.0275734	0.1318	-0.0210298	-0.057307	0.0152462	-0.00427076	-0.046538	0.0379968	0.03906	0.0206245	0.0574946	0.0383992	0.0234475	0.0533509	0.0427824	0.0260282	0.0595366	-0.016279	-0.0419617	0.00940365	-0.0136967	-0.0373197	0.00992696	0.0152399	-0.012338	0.0428177	-0.20247	-0.423727
											-4.16667	-0.221416	-0.34455	-0.0982943	-0.00302836	-0.0683016	0.0622449	0.0528948	0.00678968	0.0989999	0.0808593	0.0287741	0.132947	-0.0220102	-0.058324	0.0143032	-0.00452381	-0.0468315	0.0377853	0.0400452	0.0215981	0.0584932	0.0392211	0.0242149	0.0542272	0.0436025	0.0268827	0.0603232	-0.0156484	-0.041352	0.0100541	-0.0136127	-0.0372454	0.0100204	0.0150567	-0.0125568	0.0426702	-0.202089	-0.422733
											-4.13333	-0.215302	-0.334873	-0.0957358	-0.00241857	-0.0658286	0.0609918	0.0509164	0.00612978	0.0957031	0.0820612	0.03	0.134119	-0.0230224	-0.0593745	0.0133306	-0.00479144	-0.0471414	0.0375593	0.0410472	0.0225867	0.0595085	0.0400531	0.0249918	0.0551136	0.0444265	0.0277387	0.0611143	-0.0149728	-0.0406966	0.0107492	-0.0135161	-0.0371583	0.0101262	0.0148618	-0.0127854	0.0425098	-0.201592	-0.421553
											-4.1	-0.209223	-0.325279	-0.0931637	-0.0018403	-0.0634125	0.0597323	0.0489971	0.00551091	0.0924832	0.0832897	0.0312536	0.135328	-0.0240649	-0.0604568	0.0123263	-0.00507311	-0.0474641	0.0373186	0.042065	0.0235903	0.0605396	0.0408931	0.025776	0.0560095	0.0452527	0.028597	0.0619092	-0.0142507	-0.0399916	0.0114903	-0.0134056	-0.0370568	0.0102462	0.0146553	-0.0130258	0.0423364	-0.200977	-0.420218
											-4.06667	-0.203182	-0.315794	-0.0905778	-0.00129621	-0.0610567	0.0584632	0.047134	0.00493085	0.0893374	0.0845483	0.032535	0.136563	-0.0251424	-0.0615757	0.0112906	-0.00536826	-0.0478014	0.0370634	0.0430969	0.0246089	0.0615858	0.0417404	0.0265681	0.0569126	0.0460804	0.0294545	0.0627064	-0.0134798	-0.0392371	0.0122791	-0.0132813	-0.0369415	0.0103795	0.0144365	-0.0132772	0.0421502	-0.20025	-0.418697
											-4.03333	-0.197187	-0.306391	-0.0879811	-0.000783207	-0.0587579	0.0571911	0.0453286	0.00438949	0.086267	0.0858334	0.0338428	0.137823	-0.0262502	-0.0627264	0.0102246	-0.00567801	-0.0481514	0.0367954	0.0441456	0.0256434	0.0626478	0.0425956	0.0273675	0.0578244	0.0469097	0.030312	0.0635074	-0.012659	-0.0384369	0.013117	-0.0131416	-0.0368114	0.0105282	0.014206	-0.013539	0.041951	-0.199406	-0.416989
											-4	-0.191245	-0.297097	-0.0853816	-0.000302218	-0.0565193	0.0559157	0.0435794	0.00388544	0.0832734	0.0871488	0.0351783	0.139121	-0.0273914	-0.0639106	0.00912749	-0.00600252	-0.0485178	0.036511	0.0452084	0.0266921	0.0637248	0.0434588	0.0281741	0.0587442	0.0477397	0.0311688	0.0643099	-0.0117871	-0.0375795	0.0140056	-0.012987	-0.0366659	0.0106918	0.0139632	-0.013812	0.0417383	-0.198449	-0.415095
											-3.96667	-0.185354	-0.28794	-0.0827794	0.000145955	-0.0543425	0.054634	0.0418864	0.0034172	0.0803553	0.0884919	0.0365403	0.140443	-0.028566	-0.0651297	0.00799857	-0.00634052	-0.0488952	0.0362156	0.0462871	0.0277566	0.0648177	0.04433	0.028988	0.0596713	0.0485705	0.0320248	0.0651155	-0.0108619	-0.0366704	0.0149465	-0.0128165	-0.0365044	0.0108714	0.0137087	-0.014096	0.0415127	-0.197369	-0.413014
											-3.93333	-0.179521	-0.278865	-0.0801771	0.000562975	-0.0522243	0.0533508	0.0402483	0.00298354	0.0775127	0.0898652	0.0379312	0.141804	-0.0297724	-0.0663839	0.00683845	-0.00669365	-0.0492908	0.0359021	0.0473825	0.0288378	0.0659281	0.0452084	0.0298106	0.060607	0.0494013	0.03288	0.0659234	-0.00988149	-0.0357044	0.0159414	-0.0126301	-0.036327	0.0110668	0.0134425	-0.0143898	0.0412749	-0.19617	-0.410747
											-3.9	-0.173751	-0.269921	-0.0775776	0.000949873	-0.0501679	0.0520675	0.0386624	0.00258197	0.0747441	0.0912687	0.0393511	0.14319	-0.0310123	-0.0676715	0.00564682	-0.00706246	-0.0496992	0.0355739	0.0484954	0.0299357	0.0670543	0.0460963	0.0306412	0.0615515	0.0502344	0.0337345	0.0667344	-0.00884464	-0.0346816	0.0169923	-0.0124266	-0.0361326	0.0112788	0.0131647	-0.0146947	0.0410235	-0.194866	-0.408325
											-3.86667	-0.168049	-0.261109	-0.0749891	0.00130634	-0.0481717	0.0507842	0.0371299	0.00221114	0.0720483	0.0927038	0.0408013	0.144601	-0.0322855	-0.0689941	0.004424	-0.00744549	-0.050124	0.035233	0.0496258	0.0310519	0.0681998	0.0469929	0.0314812	0.0625053	0.0510683	0.0345882	0.0675484	-0.00775102	-0.033601	0.0180993	-0.0122062	-0.0359206	0.0115082	0.0128752	-0.0150094	0.0407604	-0.193444	-0.405717
											-3.83333	-0.162418	-0.252425	-0.0724087	0.00163546	-0.0462357	0.0495057	0.0356482	0.00186939	0.0694265	0.0941729	0.042283	0.146063	-0.0335906	-0.0703502	0.00316966	-0.00784402	-0.0505615	0.0348738	0.0507754	0.0321865	0.0693635	0.0478996	0.0323313	0.0634687	0.0519044	0.0354419	0.0683662	-0.00659681	-0.0324589	0.0192657	-0.0119677	-0.0356912	0.0117552	0.0125746	-0.0153345	0.0404838	-0.191907	-0.402892
											-3.8	-0.156861	-0.243877	-0.0698447	0.0019371	-0.0443568	0.0482319	0.0342146	0.00155357	0.0668747	0.0956722	0.0437936	0.147549	-0.0349292	-0.0717428	0.0018835	-0.0082584	-0.0510173	0.0345001	0.0519442	0.0333411	0.0705474	0.0488165	0.0331916	0.0644421	0.0527429	0.0362964	0.0691886	-0.00538239	-0.031256	0.0204916	-0.0117112	-0.0354437	0.0120208	0.012263	-0.0156695	0.0401955	-0.190267	-0.399942
											-3.76667	-0.151383	-0.235469	-0.0672999	0.00221293	-0.042538	0.0469629	0.0328275	0.00126318	0.0643929	0.0972055	0.045337	0.149074	-0.0363011	-0.0731689	0.000565717	-0.00868665	-0.0514858	0.0341118	0.0531347	0.0345166	0.071752	0.049745	0.0340636	0.0654265	0.0535836	0.0371508	0.0700156	-0.00410509	-0.0299893	0.0217791	-0.011436	-0.035177	0.012305	0.0119403	-0.0160144	0.0398955	-0.188513	-0.396774
											-3.73333	-0.14599	-0.227203	-0.0647742	0.00246467	-0.0407747	0.045705	0.0314872	0.000995102	0.0619783	0.0987728	0.0469132	0.150636	-0.0377081	-0.0746315	-0.00078453	-0.0091333	-0.0519726	0.0337071	0.0543452	0.0357129	0.0729776	0.0506851	0.0349478	0.0664225	0.0544274	0.0380061	0.0708487	-0.00276405	-0.0286579	0.0231296	-0.0111423	-0.0348923	0.0126078	0.0116071	-0.0163691	0.0395832	-0.186653	-0.393452
											-3.7	-0.140682	-0.219088	-0.0622731	0.00269455	-0.0390669	0.0444566	0.0301907	0.000748978	0.0596323	0.100375	0.0485209	0.152236	-0.0391469	-0.0761276	-0.00216584	-0.00959491	-0.0524758	0.0332859	0.0555791	0.0369326	0.0742264	0.0516368	0.0358437	0.06743	0.055275	0.0388628	0.0716863	-0.00135804	-0.0272606	0.0245444	-0.0108284	-0.0345874	0.0129307	0.0112635	-0.016733	0.0392593	-0.184684	-0.389974
											-3.66667	-0.135458	-0.21112	-0.0597966	0.00290415	-0.0374129	0.0432208	0.0289381	0.000523131	0.0573522	0.102013	0.0501625	0.153862	-0.0406191	-0.0776588	-0.00357902	-0.0100735	-0.0529935	0.0328466	0.0568363	0.0381748	0.0754978	0.0526016	0.0367533	0.0684499	0.0561256	0.0397204	0.0725301	0.000113893	-0.0257962	0.0260241	-0.0104948	-0.0342634	0.0132733	0.01091	-0.0171048	0.0389243	-0.182613	-0.386279
											-3.63333	-0.130322	-0.203302	-0.0573447	0.0030949	-0.0358112	0.0419994	0.0277267	0.000316751	0.0551379	0.103687	0.051837	0.155537	-0.0421248	-0.0792265	-0.00502467	-0.0105681	-0.0535295	0.0323926	0.0581161	0.0394395	0.0767926	0.0535787	0.0376753	0.0694814	0.0569801	0.0405794	0.0733808	0.00165374	-0.0242632	0.0275708	-0.010141	-0.0339192	0.0136366	0.0105468	-0.0174847	0.0385788	-0.180443	-0.38246
											-3.6	-0.125276	-0.195635	-0.0549202	0.00326743	-0.0342601	0.0407937	0.0265578	0.000128085	0.0529867	0.105396	0.0535454	0.157251	-0.0436654	-0.0808276	-0.00650215	-0.01108	-0.0540819	0.0319223	0.0594192	0.0407285	0.0781107	0.0545681	0.038611	0.0705253	0.0578376	0.0414392	0.074236	0.00326251	-0.0226605	0.0291853	-0.00976655	-0.0335543	0.0140207	0.0101749	-0.0178738	0.0382236	-0.178167	-0.378454
											-3.56667	-0.120323	-0.18812	-0.0525257	0.00342364	-0.0327582	0.0396055	0.0254287	-4.31266e-05	0.0509	0.107142	0.0552879	0.159002	-0.0452379	-0.0824654	-0.00801146	-0.0116087	-0.0546507	0.0314337	0.0607465	0.0420408	0.0794531	0.0555706	0.0395598	0.0715814	0.0586982	0.0422991	0.0750981	0.00494113	-0.0209869	0.0308692	-0.00937136	-0.0331692	0.0144259	0.00979439	-0.018269	0.0378584	-0.175794	-0.374293
											-3.53333	-0.115458	-0.180759	-0.0501531	0.00356606	-0.0313039	0.0384363	0.0243394	-0.000197874	0.0488764	0.108924	0.0570644	0.160779	-0.0468455	-0.0841382	-0.00955324	-0.0121543	-0.0552377	0.0309287	0.062098	0.0433764	0.0808187	0.0565854	0.0405217	0.0726477	0.0595626	0.0431596	0.0759648	0.00669131	-0.0192409	0.0326232	-0.00895387	-0.0327618	0.0148541	0.00940652	-0.0186711	0.0374841	-0.173329	-0.369946
											-3.5	-0.11068	-0.173549	-0.0478078	0.00369487	-0.029897	0.0372861	0.0232885	-0.000337166	0.0469159	0.110742	0.0588736	0.162606	-0.0484864	-0.0858459	-0.0111267	-0.0127171	-0.0558412	0.0304073	0.063472	0.0447362	0.0822078	0.0576119	0.0414966	0.0737286	0.060427	0.0440187	0.0768338	0.00851313	-0.0174222	0.0344484	-0.00851459	-0.0323331	0.015304	0.00901128	-0.0190792	0.0371018	-0.170767	-0.365475
											-3.46667	-0.105986	-0.166488	-0.0454871	0.00380989	-0.0285361	0.0361549	0.022276	-0.000461737	0.0450144	0.112595	0.0607156	0.16447	-0.0501608	-0.0875903	-0.0127315	-0.0132978	-0.0564647	0.0298676	0.0648694	0.0461178	0.0836177	0.0586499	0.0424832	0.0748167	0.0612937	0.044877	0.0777119	0.0104089	-0.0155287	0.0363465	-0.00805301	-0.0318827	0.0157767	0.00860928	-0.0194929	0.0367114	-0.168121	-0.360848
											-3.43333	-0.10138	-0.159575	-0.0431883	0.00391397	-0.0272196	0.0350475	0.021302	-0.000572164	0.043176	0.114484	0.0625904	0.166373	-0.0518685	-0.0893681	-0.0143683	-0.0138952	-0.0571027	0.0293116	0.0662893	0.0475218	0.0850526	0.0596981	0.0434806	0.0759192	0.0621604	0.0457322	0.0785901	0.0123782	-0.0135609	0.0383188	-0.00756806	-0.0314094	0.0162733	0.00820174	-0.0199109	0.0363143	-0.165389	-0.356066
											-3.4	-0.0968593	-0.15281	-0.0409113	0.00400919	-0.0259426	0.0339623	0.0203636	-0.000669365	0.0413966	0.116409	0.0644967	0.168326	-0.0536097	-0.091181	-0.0160369	-0.01451	-0.0577591	0.0287392	0.0677301	0.0489467	0.0865126	0.0607557	0.0444881	0.0770218	0.0630263	0.0465836	0.0794682	0.0144237	-0.0115166	0.040365	-0.00706026	-0.0309139	0.0167933	0.00778929	-0.0203325	0.0359111	-0.162573	-0.35116
											-3.36667	-0.0924202	-0.146187	-0.0386535	0.00409617	-0.0247085	0.0329008	0.0194622	-0.000753492	0.039679	0.118367	0.0664344	0.170304	-0.0553828	-0.0930288	-0.0177352	-0.0151413	-0.0584336	0.0281503	0.0691909	0.0503908	0.0879892	0.0618213	0.0455051	0.0781389	0.0638892	0.0474297	0.0803464	0.0165446	-0.00939527	0.0424837	-0.00652803	-0.0303944	0.0173383	0.00737253	-0.0207573	0.0355024	-0.159682	-0.346099
											-3.33333	-0.0880576	-0.139703	-0.0364121	0.00417696	-0.0235124	0.0318663	0.0185965	-0.000826163	0.0380176	0.12036	0.0684037	0.17232	-0.0571892	-0.0949133	-0.0194668	-0.0157899	-0.0591246	0.027545	0.0706708	0.0518541	0.0894909	0.0628934	0.0465286	0.079256	0.0647482	0.0482689	0.0812245	0.0187425	-0.00719659	0.0446824	-0.0059719	-0.0298515	0.0179083	0.0069527	-0.0211839	0.0350893	-0.156713	-0.340944
											-3.3	-0.0837716	-0.133359	-0.0341843	0.00425349	-0.0223527	0.0308587	0.0177651	-0.000886445	0.0364179	0.122385	0.0704007	0.174373	-0.0590291	-0.0968295	-0.0212271	-0.0164546	-0.0598337	0.0269252	0.0721692	0.0533341	0.0910009	0.0639721	0.0475594	0.0803804	0.0656019	0.0490997	0.0821027	0.0210186	-0.00491864	0.0469573	-0.00539081	-0.0292848	0.0185032	0.00653103	-0.0216111	0.0346738	-0.153667	-0.335603
											-3.26667	-0.0795566	-0.127146	-0.0319675	0.00432636	-0.0212278	0.0298796	0.016968	-0.00093626	0.0348731	0.124444	0.0724266	0.176465	-0.0608993	-0.0987824	-0.0230177	-0.0171378	-0.0605611	0.0262853	0.0736825	0.0548291	0.0925359	0.0650536	0.0485946	0.081512	0.066448	0.0499198	0.0829732	0.0233727	-0.00256221	0.0493084	-0.00478427	-0.0286931	0.0191246	0.00610825	-0.0220389	0.0342552	-0.150556	-0.3302
											-3.23333	-0.0754127	-0.121067	-0.0297616	0.00439655	-0.0201362	0.028929	0.0162052	-0.00097558	0.0333873	0.126534	0.074479	0.178581	-0.0628028	-0.100767	-0.0248385	-0.0178349	-0.0613031	0.0256344	0.0752109	0.0563374	0.0940876	0.0661374	0.0496333	0.0826436	0.0672849	0.0507277	0.0838437	0.0258065	-0.00012539	0.0517395	-0.00415186	-0.0280764	0.0197727	0.00568528	-0.0224655	0.0338359	-0.147364	-0.324642
											-3.2	-0.0713372	-0.115113	-0.0275612	0.00446467	-0.0190795	0.0280086	0.0154767	-0.00100421	0.0319577	0.128651	0.0765579	0.180748	-0.0647366	-0.102787	-0.0266879	-0.0185481	-0.0620634	0.0249654	0.0767509	0.0578566	0.0956477	0.0672218	0.0506728	0.083768	0.0681104	0.0515219	0.0846989	0.0283192	0.00239096	0.0542468	-0.00349369	-0.0274347	0.0204472	0.0052633	-0.0228896	0.0334161	-0.144106	-0.318991
											-3.16667	-0.06733	-0.109288	-0.0253704	0.00453026	-0.0180545	0.027115	0.0147798	-0.00102313	0.0305831	0.130792	0.0786607	0.182941	-0.0667022	-0.104838	-0.0285676	-0.0192792	-0.06284	0.0242835	0.0783026	0.0593858	0.0972161	0.0683041	0.0517116	0.0848996	0.0689236	0.0522992	0.0855465	0.0309122	0.00498838	0.056838	-0.00280859	-0.0267671	0.02115	0.00484341	-0.0233113	0.0329981	-0.140784	-0.313215
											-3.13333	-0.0633829	-0.103584	-0.0231823	0.00459363	-0.0170627	0.02625	0.0141144	-0.00103273	0.0292619	0.132972	0.0807862	0.185158	-0.0686981	-0.106923	-0.0304743	-0.020023	-0.063633	0.0235871	0.0798618	0.0609225	0.0988012	0.0693835	0.0527474	0.0860167	0.0697208	0.0530582	0.0863865	0.0335861	0.00766719	0.0595054	-0.00209635	-0.0260734	0.0218803	0.00442665	-0.0237281	0.0325814	-0.137393	-0.307331
											-3.1	-0.0595042	-0.0980073	-0.0210026	0.00465399	-0.0161058	0.0254135	0.0134813	-0.0010328	0.0279956	0.135177	0.0829331	0.187413	-0.0707242	-0.109042	-0.0324081	-0.0207814	-0.0644407	0.0228779	0.0814286	0.0624634	0.100395	0.0704563	0.0537782	0.0871338	0.0704997	0.0537966	0.0872035	0.0363404	0.0104268	0.0622528	-0.00135649	-0.0253531	0.0226399	0.00401395	-0.0241399	0.0321683	-0.133931	-0.301344
											-3.06667	-0.055691	-0.0925541	-0.0188301	0.00470976	-0.0151816	0.0246008	0.0128786	-0.00102342	0.0267801	0.137394	0.0850976	0.189694	-0.0727789	-0.111191	-0.0343689	-0.0215544	-0.0652647	0.022156	0.0829978	0.0640059	0.101988	0.0715219	0.0548024	0.0882436	0.0712595	0.0545114	0.0880053	0.0391762	0.0132683	0.065084	-0.000588851	-0.0246057	0.0234281	0.00360679	-0.0245456	0.0317595	-0.130403	-0.295255
											-3.03333	-0.0519435	-0.0872239	-0.0166663	0.00476109	-0.0142915	0.0238134	0.0123061	-0.00100495	0.0256167	0.139637	0.0872798	0.192012	-0.0748639	-0.113373	-0.0363552	-0.0223419	-0.0661052	0.0214195	0.0845687	0.0655485	0.10359	0.0725752	0.0558165	0.089339	0.0719971	0.0552017	0.0887918	0.0420912	0.0161914	0.0679953	0.000207075	-0.0238313	0.0242456	0.00320632	-0.0249439	0.0313563	-0.126808	-0.289063
											-3	-0.0482643	-0.0820167	-0.0145126	0.00480656	-0.0134363	0.0230497	0.0117627	-0.000978145	0.0245027	0.141905	0.0894784	0.194343	-0.0769744	-0.115583	-0.038367	-0.0231441	-0.0669602	0.020672	0.0861371	0.0670877	0.105192	0.0736198	0.056819	0.0904198	0.0727088	0.0558629	0.0895554	0.0450901	0.0191948	0.0709865	0.00103126	-0.0230303	0.0250928	0.00281329	-0.0253336	0.0309598	-0.123156	-0.282785
											-2.96667	-0.0446534	-0.0769353	-0.0123726	0.00484617	-0.012615	0.0223067	0.011248	-0.000942681	0.0234381	0.144198	0.0916883	0.196699	-0.0791135	-0.117826	-0.0404027	-0.0239572	-0.067828	0.0199136	0.0877055	0.0686202	0.106793	0.0746498	0.057807	0.0914861	0.0733945	0.0564937	0.0902961	0.048169	0.0222806	0.0740578	0.00188495	-0.0222006	0.0259708	0.00242862	-0.0257135	0.0305707	-0.119433	-0.276407
											-2.93333	-0.0411136	-0.0719768	-0.0102479	0.00487975	-0.0118273	0.0215875	0.010761	-0.000899561	0.0224215	0.146504	0.0939083	0.199093	-0.0812796	-0.120097	-0.0424622	-0.0247849	-0.0687122	0.0191442	0.0892656	0.0701444	0.108387	0.0756581	0.0587776	0.0925307	0.0740497	0.0570916	0.0910063	0.051328	0.0254464	0.0772092	0.00276748	-0.0213433	0.0268786	0.00205458	-0.0260829	0.0301921	-0.115651	-0.269945
											-2.9	-0.0376421	-0.0671441	-0.00814099	0.00490795	-0.0110719	0.0208872	0.0103009	-0.000849225	0.0214515	0.148809	0.0961371	0.201487	-0.0834713	-0.122399	-0.044544	-0.0256217	-0.0696091	0.018364	0.0908173	0.0716561	0.10998	0.0766446	0.0597293	0.0935607	0.074672	0.0576536	0.0916935	0.0545669	0.0286934	0.0804405	0.00367918	-0.0204589	0.0278172	0.00169057	-0.0264407	0.029822	-0.111813	-0.263406
											-2.86667	-0.0342445	-0.0624371	-0.00605374	0.00493124	-0.0103476	0.0202107	0.00986692	-0.000792111	0.0205254	0.15114	0.0983709	0.203918	-0.0856868	-0.124727	-0.0466465	-0.0264712	-0.0705189	0.0175753	0.0923607	0.0731519	0.111565	0.0776094	0.0606585	0.094569	0.07526	0.0581767	0.0923426	0.0578859	0.0320196	0.0837557	0.00462051	-0.0195453	0.0287866	0.00133835	-0.0267867	0.0294631	-0.107919	-0.256786
											-2.83333	-0.0309234	-0.0578559	-0.00398945	0.0049512	-0.00965209	0.0195548	0.00945795	-0.000729126	0.0196447	0.153484	0.100606	0.20635	-0.0879277	-0.127084	-0.0487713	-0.0273336	-0.0714432	0.0167775	0.093879	0.0746294	0.113134	0.0785524	0.0615616	0.0955483	0.0758083	0.0586585	0.0929611	0.0612849	0.0354258	0.087147	0.00559159	-0.0186041	0.0297873	0.000998986	-0.0271181	0.0291164	-0.103976	-0.250103
											-2.8	-0.0276733	-0.0534004	-0.00194812	0.00496816	-0.00898384	0.0189195	0.00907367	-0.000660269	0.0188078	0.155827	0.10284	0.208807	-0.090191	-0.12947	-0.0509136	-0.028205	-0.0723802	0.015971	0.0953891	0.0760843	0.114694	0.0794664	0.0624364	0.0964985	0.0763168	0.0590953	0.0935338	0.0647639	0.0389094	0.0906146	0.00659177	-0.0176347	0.0308188	0.000673264	-0.0274358	0.0287826	-0.0999854	-0.243353
											-2.76667	-0.0244995	-0.0490679	6.8571e-05	0.00498384	-0.00834094	0.018308	0.00871285	-0.000586706	0.0180121	0.158171	0.10507	0.211264	-0.0924765	-0.13188	-0.0530734	-0.0290855	-0.0733301	0.0151566	0.096874	0.0775126	0.116229	0.0803441	0.0632808	0.0974125	0.0767803	0.0594855	0.094076	0.0683154	0.0424723	0.0941623	0.0076217	-0.0166377	0.0318817	0.000361742	-0.0277389	0.0284624	-0.0959518	-0.236552
											-2.73333	-0.021399	-0.0448584	0.00205975	0.00499921	-0.00772148	0.0177202	0.00837509	-0.000508136	0.0172589	0.160514	0.107294	0.213733	-0.0947827	-0.134316	-0.0552507	-0.0299789	-0.0742908	0.0143351	0.0983256	0.0789116	0.117747	0.0811928	0.0640896	0.0982975	0.0772003	0.0598253	0.0945723	0.0719468	0.0461075	0.0977861	0.00868191	-0.015612	0.0329753	6.63552e-05	-0.0280247	0.0281575	-0.091881	-0.229702
											-2.7	-0.0183714	-0.0407692	0.00402635	0.00501521	-0.00712389	0.0171546	0.0080594	-0.000425614	0.0165441	0.162858	0.109504	0.216215	-0.0971097	-0.136777	-0.0574439	-0.0308776	-0.0752643	0.0135076	0.0997606	0.0802765	0.11924	0.081998	0.0648607	0.099139	0.0775669	0.0601101	0.0950152	0.0756545	0.049819	0.10149	0.00977027	-0.0145598	0.0340998	-0.000213837	-0.0282952	0.0278674	-0.0877853	-0.222818
											-2.66667	-0.0154152	-0.0367975	0.00596818	0.00503279	-0.00654642	0.0166112	0.00776554	-0.000338881	0.0158705	0.165188	0.1117	0.218685	-0.0994557	-0.139261	-0.0596514	-0.0317855	-0.076247	0.0126743	0.101154	0.0816038	0.120709	0.0827669	0.0655904	0.0999441	0.0778799	0.0603384	0.0954199	0.0794345	0.0536067	0.105262	0.0108878	-0.0134799	0.0352551	-0.000477186	-0.0285478	0.0275938	-0.0836617	-0.215906
											-2.63333	-0.0125284	-0.0329434	0.00788651	0.00505244	-0.00598812	0.0160932	0.0074928	-0.000248141	0.0152339	0.167519	0.113876	0.221167	-0.101819	-0.14177	-0.0618701	-0.0327025	-0.0772424	0.0118358	0.102514	0.0828894	0.122144	0.0834923	0.0662752	0.100706	0.0781319	0.0605064	0.0957635	0.083287	0.0574668	0.109111	0.0120336	-0.012373	0.0364407	-0.000722501	-0.0287826	0.0273375	-0.0795194	-0.208973
											-2.6	-0.00970834	-0.0292013	0.00978351	0.00507446	-0.00544772	0.0155966	0.00724077	-0.000153245	0.0146344	0.169837	0.116029	0.223636	-0.1042	-0.144299	-0.0641015	-0.0336269	-0.0782451	0.0109932	0.103832	0.0841266	0.123537	0.0841669	0.0669121	0.101424	0.0783305	0.060611	0.0960461	0.0872118	0.0613954	0.113032	0.013208	-0.01124	0.037656	-0.000949872	-0.0289984	0.0270984	-0.0753617	-0.202026
											-2.56667	-0.00695167	-0.0255636	0.0116606	0.00509902	-0.00492506	0.0151229	0.00700947	-5.39388e-05	0.0140733	0.172131	0.118154	0.226093	-0.106594	-0.146849	-0.0663409	-0.0345548	-0.0792587	0.0101491	0.105108	0.0853196	0.124905	0.0847908	0.067496	0.102084	0.0784603	0.0606477	0.0962751	0.0912053	0.0653927	0.117022	0.01441	-0.010081	0.038901	-0.00115819	-0.0291945	0.0268783	-0.0711977	-0.195074
											-2.53333	-0.00425487	-0.0220293	0.0135196	0.00512611	-0.0044192	0.0146714	0.00679874	5.03059e-05	0.0135473	0.174398	0.120247	0.228537	-0.109002	-0.149417	-0.0685867	-0.0354882	-0.0802778	0.00930322	0.106335	0.0864458	0.126223	0.0853566	0.0680248	0.102693	0.078529	0.0606133	0.0964355	0.0952673	0.0694547	0.121076	0.0156397	-0.00889597	0.0401758	-0.00134634	-0.0293703	0.0266779	-0.0670306	-0.188131
											-2.5	-0.00161428	-0.0185917	0.015363	0.00515558	-0.00393045	0.0142414	0.00660886	0.000160049	0.0130576	0.176641	0.122302	0.230969	-0.111423	-0.152005	-0.0708388	-0.0364235	-0.0813042	0.00845694	0.107511	0.087522	0.1275	0.0858643	0.0684934	0.103245	0.0785214	0.0605049	0.0965348	0.0993941	0.0735815	0.125203	0.0168969	-0.00768544	0.0414793	-0.00151421	-0.0295258	0.0264972	-0.0628635	-0.181188
											-2.46667	0.000973431	-0.0152455	0.0171922	0.00518663	-0.00345897	0.0138321	0.00643998	0.00027606	0.0126038	0.178846	0.124316	0.233375	-0.113852	-0.154608	-0.0730941	-0.0373624	-0.0823361	0.00761267	0.10862	0.0885315	0.128718	0.0863141	0.0688982	0.103731	0.0784374	0.0603178	0.0965577	0.103582	0.0777769	0.129391	0.0181813	-0.00644995	0.042812	-0.00166045	-0.0296585	0.026338	-0.0587026	-0.174266
											-2.43333	0.00351164	-0.0119858	0.0190089	0.00521911	-0.00300491	0.013443	0.00629222	0.000398916	0.0121853	0.181026	0.126282	0.235769	-0.116288	-0.157226	-0.0753509	-0.0382994	-0.0833698	0.00677186	0.10968	0.0894658	0.129886	0.0866913	0.0692355	0.104151	0.078277	0.060049	0.0965119	0.107834	0.0820257	0.133643	0.0194927	-0.00518891	0.0441739	-0.00178412	-0.0297686	0.0262003	-0.0545479	-0.16737
											-2.4	0.0060029	-0.00880822	0.020814	0.00525238	-0.00256876	0.0130735	0.00616573	0.000529167	0.0118022	0.183155	0.128197	0.238113	-0.118731	-0.15986	-0.0776046	-0.0392365	-0.0844071	0.00593597	0.110664	0.0903335	0.130995	0.0870032	0.069501	0.104507	0.0780403	0.0596939	0.096382	0.112148	0.0863392	0.137957	0.0208297	-0.00390412	0.0455634	-0.00188505	-0.0298559	0.0260854	-0.0504026	-0.160495
											-2.36667	0.00844987	-0.00570878	0.0226082	0.00528628	-0.00215067	0.0127231	0.00606023	0.000666827	0.0114537	0.185246	0.130062	0.240431	-0.121176	-0.162502	-0.0798552	-0.0401699	-0.0854445	0.00510592	0.111582	0.0911093	0.132046	0.0872353	0.0696896	0.10479	0.0777119	0.0592488	0.0961759	0.116515	0.0907023	0.142327	0.0221937	-0.00259453	0.0469816	-0.00196201	-0.0299186	0.0259944	-0.0462696	-0.153648
											-2.33333	0.0108539	-0.00268426	0.0243924	0.00532034	-0.00175063	0.0123913	0.00597558	0.000811991	0.0111393	0.187275	0.131851	0.242711	-0.123624	-0.165144	-0.0820977	-0.0410979	-0.0864818	0.00428553	0.112416	0.0918101	0.133022	0.0873949	0.0697984	0.104993	0.077292	0.0587097	0.0958781	0.120939	0.0951225	0.146755	0.0235832	-0.00126109	0.0484275	-0.00201432	-0.0299567	0.025928	-0.0421522	-0.146839
											-2.3	0.0132167	0.000267786	0.0261655	0.00535504	-0.0013685	0.0120784	0.00591096	0.000964097	0.010858	0.189265	0.133577	0.244941	-0.12607	-0.167802	-0.0843323	-0.0420203	-0.0875137	0.00347499	0.113175	0.0924191	0.133923	0.0874674	0.0698224	0.105116	0.0767803	0.0580736	0.0954886	0.125412	0.0995923	0.151233	0.0249977	9.52647e-05	0.0499004	-0.00204112	-0.029969	0.0258868	-0.0380472	-0.14007
											-2.26667	0.0155393	0.00314974	0.0279275	0.00539021	-0.00100387	0.0117844	0.00586541	0.00112225	0.0106085	0.191181	0.135227	0.247121	-0.128515	-0.170476	-0.0865558	-0.0429337	-0.0885419	0.00267647	0.113843	0.0929363	0.134758	0.0874529	0.0697578	0.105152	0.0761725	0.0573359	0.0950076	0.129939	0.104112	0.155767	0.0264377	0.00147531	0.0514004	-0.00204235	-0.0299554	0.0258709	-0.0339609	-0.133338
											-2.23333	0.0178215	0.0059619	0.0296796	0.00542681	-0.000655735	0.0115093	0.00583784	0.00128576	0.0103899	0.193033	0.136802	0.24925	-0.130953	-0.173134	-0.0887649	-0.043838	-0.0895665	0.00188981	0.114427	0.0933451	0.1355	0.0873514	0.0696004	0.105102	0.0754616	0.0564922	0.0944349	0.134508	0.108673	0.160344	0.0279022	0.00287749	0.0529265	-0.0020174	-0.0299155	0.0258807	-0.0298897	-0.126652
											-2.2	0.0200634	0.00870572	0.0314208	0.0054653	-0.000323067	0.0112538	0.00582673	0.00145315	0.0102002	0.194809	0.138289	0.251317	-0.133385	-0.175808	-0.0909581	-0.0447331	-0.0905838	0.00111786	0.114911	0.0936538	0.136159	0.0871555	0.069345	0.104957	0.0746453	0.0555392	0.0937476	0.139123	0.11328	0.164966	0.02939	0.00430112	0.0544764	-0.00196539	-0.0298485	0.0259176	-0.0258375	-0.120014
											-2.16667	0.0222649	0.0113812	0.0331484	0.00550745	-4.14908e-06	0.0110189	0.00583084	0.00162354	0.0100383	0.19651	0.139688	0.25332	-0.135808	-0.178482	-0.0931323	-0.0456155	-0.0915937	0.000361263	0.115294	0.093854	0.136727	0.0868581	0.0689882	0.104717	0.0737191	0.0544724	0.0929687	0.143775	0.117917	0.16963	0.0309006	0.00574616	0.056054	-0.00188696	-0.0297544	0.0259809	-0.0218068	-0.113428
											-2.13333	0.024426	0.0139884	0.034865	0.00555402	0.000302582	0.0108053	0.00584881	0.00179572	0.00990204	0.198123	0.140985	0.255248	-0.138219	-0.181155	-0.0952857	-0.0464869	-0.0925946	-0.000378473	0.11557	0.0939374	0.137202	0.0864519	0.0685261	0.104384	0.0726798	0.0532888	0.0920677	0.148462	0.122593	0.174332	0.032433	0.00721058	0.0576528	-0.00178142	-0.029634	0.0260712	-0.0177986	-0.106897
											-2.1	0.0265452	0.0165266	0.0365652	0.00560662	0.000598986	0.0106142	0.00587913	0.00196831	0.00978982	0.199647	0.142195	0.2571	-0.140618	-0.183813	-0.0974168	-0.0473456	-0.0935882	-0.00110284	0.115737	0.0938957	0.137577	0.0859441	0.067953	0.103941	0.0715229	0.0519846	0.0910597	0.153184	0.127299	0.179069	0.0339856	0.0086936	0.0592781	-0.00164877	-0.0294858	0.0261886	-0.0138148	-0.100429
											-2.06667	0.0286218	0.0189955	0.038249	0.00566667	0.000886644	0.0104465	0.00592029	0.00214062	0.00969996	0.201084	0.143278	0.258876	-0.143003	-0.186487	-0.0995225	-0.0481933	-0.0945727	-0.00181153	0.115787	0.0937372	0.137836	0.0853275	0.0672661	0.10339	0.0702462	0.0505551	0.0899372	0.157932	0.132028	0.183832	0.0355579	0.0101941	0.0609194	-0.00148987	-0.0293119	0.0263319	-0.0098585	-0.0940235
											-2.03333	0.0306555	0.0213941	0.0399136	0.00573558	0.00116747	0.0103035	0.00597092	0.00231143	0.0096304	0.202406	0.144261	0.260564	-0.145373	-0.189145	-0.101604	-0.0490265	-0.0955498	-0.0025031	0.11572	0.0934369	0.137995	0.0845949	0.0664602	0.102722	0.0688434	0.0489966	0.0886926	0.162699	0.136779	0.188622	0.0371471	0.0117101	0.062582	-0.00130491	-0.0291115	0.0265015	-0.00593236	-0.0876891
											-2	0.0326427	0.0237216	0.0415619	0.00581464	0.00144289	0.0101863	0.00602991	0.00248004	0.00957964	0.203629	0.145118	0.262152	-0.147726	-0.191787	-0.103659	-0.0498487	-0.0965179	-0.00317892	0.11552	0.0930114	0.138028	0.0837389	0.0655309	0.101946	0.0673124	0.047306	0.0873181	0.167488	0.141546	0.193431	0.0387523	0.0132398	0.0642658	-0.00109383	-0.0288847	0.026697	-0.00203809	-0.081426
											-1.96667	0.0345834	0.0259772	0.0431883	0.00590526	0.00171435	0.0100963	0.00609576	0.0026459	0.00954562	0.204737	0.145836	0.263639	-0.15006	-0.194429	-0.105684	-0.0506618	-0.0974805	-0.00384143	0.115186	0.0924358	0.137945	0.0827597	0.0644741	0.101039	0.0656493	0.0454779	0.0858214	0.172286	0.146321	0.198251	0.0403718	0.0147824	0.0659602	-0.000858407	-0.0286339	0.026917	0.00181949	-0.0752437
											-1.93333	0.036475	0.0281599	0.0447901	0.0060084	0.00198273	0.0100342	0.00616765	0.0028082	0.0095271	0.205733	0.146441	0.265025	-0.152376	-0.197071	-0.107681	-0.0514621	-0.0984358	-0.00448935	0.114727	0.09171	0.137736	0.0816498	0.0632859	0.100017	0.0638487	0.0435101	0.0841873	0.177095	0.151107	0.203087	0.042003	0.016335	0.0676706	-0.000598469	-0.0283585	0.0271617	0.00563862	-0.0691452
											-1.9	0.03832	0.0302701	0.0463673	0.00612484	0.00224873	0.0100008	0.00624462	0.0029668	0.00952243	0.206602	0.146894	0.266297	-0.154673	-0.199698	-0.109648	-0.052257	-0.0993874	-0.00512561	0.114118	0.0908424	0.137394	0.0804094	0.0619606	0.0988633	0.0619084	0.0413972	0.0824157	0.181908	0.155889	0.207922	0.0436443	0.0178955	0.0693915	-0.000315413	-0.0280604	0.0274297	0.00941726	-0.0631336
											-1.86667	0.0401132	0.0323092	0.0479199	0.00625507	0.00251299	0.00999699	0.00632583	0.00312128	0.00953039	0.207333	0.147209	0.267456	-0.156947	-0.202308	-0.111584	-0.0530409	-0.100334	-0.00574929	0.113359	0.0898079	0.13691	0.0790384	0.0604938	0.0975794	0.0598222	0.0391362	0.0805067	0.186713	0.160668	0.212761	0.0452925	0.0194614	0.0711232	-1.02032e-05	-0.0277395	0.0277192	0.0131512	-0.0572153
											-1.83333	0.0418571	0.0342745	0.0494396	0.00639956	0.00277598	0.0100231	0.00641076	0.00327178	0.00954973	0.207938	0.147373	0.268489	-0.159207	-0.204918	-0.113487	-0.0538212	-0.101278	-0.00636385	0.112441	0.0886149	0.136276	0.0775151	0.0588806	0.0961576	0.0575872	0.0367217	0.0784526	0.191514	0.165435	0.217589	0.0469461	0.0210315	0.0728601	0.000316729	-0.0273977	0.0280309	0.0168398	-0.0513931
											-1.8	0.0435491	0.0361688	0.0509294	0.0065583	0.00303786	0.0100789	0.00649897	0.00341816	0.00957978	0.208391	0.147386	0.269396	-0.161436	-0.207512	-0.115359	-0.0545942	-0.102221	-0.00696912	0.111373	0.0872467	0.1355	0.075854	0.0571172	0.0945908	0.0551994	0.0341499	0.0762481	0.196296	0.170186	0.22241	0.0486028	0.0226027	0.0746023	0.00066429	-0.0270345	0.0283634	0.0204815	-0.0456672
											-1.76667	0.0451892	0.037992	0.0523863	0.00673131	0.00329832	0.0101644	0.00659007	0.00356085	0.00961943	0.208693	0.147222	0.270152	-0.163632	-0.210075	-0.117196	-0.0553635	-0.103161	-0.00756691	0.11013	0.0857033	0.134557	0.0740332	0.0551978	0.0928716	0.0526528	0.0314169	0.0738893	0.201063	0.174915	0.227207	0.05026	0.0241728	0.0763445	0.00103101	-0.0266527	0.0287144	0.0240744	-0.0400438
											-1.73333	0.0467773	0.0397469	0.0538077	0.00691793	0.00355735	0.0102785	0.00668391	0.00369982	0.00966813	0.208832	0.146894	0.270782	-0.165813	-0.212637	-0.118999	-0.056131	-0.104102	-0.00815813	0.10872	0.0839847	0.133456	0.0720631	0.0531174	0.0910073	0.0499458	0.0285183	0.0713725	0.2058	0.179617	0.231986	0.0519157	0.0257403	0.0780921	0.00141697	-0.0262513	0.029085	0.0276168	-0.034526
											-1.7	0.0483135	0.0414361	0.0551881	0.0071174	0.0038148	0.01042	0.00678022	0.00383551	0.00972493	0.208819	0.14639	0.271249	-0.167977	-0.215184	-0.120764	-0.0568931	-0.105043	-0.00874262	0.107127	0.0820701	0.132188	0.0699283	0.0508716	0.0889835	0.0470708	0.0254494	0.0686923	0.210506	0.184282	0.23673	0.0535681	0.027303	0.0798343	0.00182131	-0.0258315	0.0294741	0.0311104	-0.0291159
											-1.66667	0.049795	0.0430598	0.0565329	0.00732842	0.00407034	0.0105867	0.00687872	0.00396803	0.00978955	0.20863	0.145697	0.271551	-0.170094	-0.217699	-0.122494	-0.0576533	-0.105983	-0.00932236	0.10535	0.0799661	0.130737	0.067628	0.0484546	0.0868001	0.0440263	0.0222071	0.0658455	0.215174	0.188911	0.24144	0.0552147	0.0288593	0.0815712	0.0022428	-0.0253945	0.0298804	0.0345509	-0.0238142
											-1.63333	0.0512273	0.0446206	0.057834	0.00755006	0.00432335	0.0107766	0.00697942	0.00409768	0.00986116	0.208265	0.144815	0.271702	-0.172195	-0.220213	-0.124184	-0.0584117	-0.106926	-0.00989663	0.103381	0.0776619	0.12911	0.0651566	0.0458627	0.0844498	0.0408062	0.0187854	0.062827	0.219803	0.193495	0.246111	0.056856	0.0304071	0.0833028	0.00268119	-0.0249408	0.0303033	0.0379417	-0.0186231
											-1.6	0.0521621	0.0456812	0.0586431	0.00777741	0.00459522	0.0109594	0.00716106	0.00428687	0.0100354	0.207711	0.143744	0.271677	-0.174264	-0.22268	-0.125833	-0.0591665	-0.107867	-0.0104656	0.101221	0.0751533	0.127283	0.0625097	0.043091	0.0819255	0.0374074	0.015182	0.0596336	0.22438	0.198026	0.250734	0.0584867	0.0319449	0.0850291	0.00313588	-0.0244706	0.0307428	0.0415157	-0.0131232
											-1.56667	0.0530778	0.0467226	0.0594331	0.00801125	0.00486803	0.0111545	0.00734628	0.00447675	0.0102158	0.206967	0.142472	0.271475	-0.176285	-0.225131	-0.127442	-0.0599176	-0.108806	-0.0110293	0.0988512	0.0724344	0.125264	0.0596829	0.0401343	0.0792343	0.0338269	0.011393	0.0562608	0.228907	0.202507	0.255306	0.0601068	0.0334725	0.0867447	0.0036066	-0.0239844	0.0311977	0.0450152	-0.00777868
											-1.53333	0.0539717	0.0477422	0.0602012	0.0082519	0.00514195	0.0113619	0.00753519	0.00466758	0.0104027	0.206035	0.140985	0.271085	-0.178275	-0.227551	-0.129005	-0.0606669	-0.109744	-0.0115875	0.0962734	0.0694995	0.123045	0.0566718	0.0369891	0.0763545	0.0300593	0.00741421	0.0527047	0.233373	0.206924	0.259818	0.0617162	0.0349863	0.0884498	0.00409269	-0.0234828	0.0316686	0.0484339	-0.00258844
											-1.5	0.0548409	0.0487399	0.0609447	0.00849905	0.00541667	0.0115814	0.00772767	0.00485938	0.0105958	0.204901	0.139284	0.270518	-0.180232	-0.229938	-0.13052	-0.0614089	-0.11068	-0.0121392	0.0934786	0.0663452	0.120617	0.0534728	0.0336515	0.0732933	0.0261023	0.00324287	0.0489623	0.237774	0.211275	0.264272	0.063315	0.0364874	0.0901389	0.00459372	-0.0229659	0.0321535	0.0517813	0.00244635
											-1.46667	0.0556883	0.049713	0.0616636	0.00875333	0.00569265	0.0118138	0.00792372	0.00505227	0.0107952	0.203553	0.137369	0.269737	-0.182142	-0.232293	-0.131989	-0.0621472	-0.111613	-0.0126838	0.0904753	0.0629665	0.117981	0.0500816	0.0301182	0.0700458	0.0219536	-0.00112357	0.0450305	0.242106	0.215558	0.268658	0.0648979	0.0379725	0.0918227	0.00510957	-0.0224342	0.0326533	0.0550479	0.0073244
											-1.43333	0.0565083	0.0506588	0.0623551	0.00901426	0.00596974	0.0120588	0.00812334	0.00524612	0.0110005	0.202003	0.13524	0.268767	-0.184004	-0.234601	-0.133408	-0.0628801	-0.112539	-0.0132203	0.0872384	0.0593591	0.115119	0.046496	0.0263853	0.0666074	0.0176095	-0.00568747	0.040907	0.24637	0.219765	0.272972	0.0664648	0.0394428	0.0934852	0.00563986	-0.0218877	0.0331672	0.0582368	0.0120445
											-1.4	0.0572983	0.0515772	0.0630194	0.00928216	0.00624826	0.0123161	0.00832652	0.00544121	0.0112118	0.200227	0.132884	0.267582	-0.185819	-0.236877	-0.134772	-0.0636021	-0.113458	-0.0137475	0.0837762	0.0555207	0.112041	0.0427138	0.0224515	0.0629754	0.0130691	-0.0104507	0.0365896	0.250551	0.223896	0.277209	0.0680158	0.0408955	0.0951319	0.00618434	-0.0213271	0.0336952	0.0613482	0.016606
											-1.36667	0.0580609	0.0524656	0.0636562	0.00955703	0.0065282	0.0125859	0.00853327	0.00563767	0.011429	0.198236	0.130289	0.266196	-0.187586	-0.23909	-0.136081	-0.0643167	-0.114368	-0.0142644	0.0800888	0.0514479	0.108729	0.0387322	0.0183146	0.059149	0.00833092	-0.0154141	0.0320767	0.254655	0.227943	0.281366	0.0695456	0.0423302	0.0967679	0.00674248	-0.0207524	0.0342367	0.0643819	0.0210078
											-1.33333	0.0587935	0.0533211	0.0642631	0.00983904	0.00680989	0.0128682	0.00874359	0.00583537	0.0116518	0.196031	0.127466	0.264596	-0.189304	-0.24127	-0.137336	-0.0650186	-0.115268	-0.0147705	0.0761661	0.0471397	0.105192	0.0345496	0.0139739	0.055126	0.00339544	-0.0205776	0.0273683	0.258667	0.231898	0.285436	0.0710647	0.0437463	0.0983826	0.00731352	-0.0201641	0.0347918	0.0673349	0.0252472
											-1.3	0.0594905	0.0541439	0.0648398	0.0101271	0.00709268	0.0131616	0.00895706	0.0060343	0.0118798	0.193587	0.124408	0.262769	-0.19096	-0.243387	-0.138526	-0.0657095	-0.116156	-0.0152633	0.0720098	0.0425939	0.101429	0.0301668	0.00942789	0.0509049	-0.00173895	-0.0259419	0.0224637	0.262592	0.235766	0.289418	0.0725573	0.0451422	0.0999761	0.00789809	-0.0195623	0.0353585	0.0702071	0.0293237
											-1.26667	0.0601574	0.0549257	0.0653865	0.0104211	0.00737643	0.0134658	0.00917369	0.00623433	0.012113	0.190929	0.121116	0.260728	-0.192567	-0.245456	-0.139658	-0.0663859	-0.117029	-0.0157429	0.0676183	0.0378111	0.0974246	0.0255823	0.00467731	0.0464873	-0.00707082	-0.0315055	0.0173643	0.266422	0.239538	0.293305	0.0740339	0.0465179	0.101548	0.00849494	-0.0189483	0.0359382	0.0729956	0.0332374
											-1.23333	0.0607861	0.0556691	0.0659004	0.0107208	0.00766128	0.0137804	0.0093932	0.00643531	0.0123509	0.188031	0.117587	0.25846	-0.194095	-0.247461	-0.140724	-0.0670477	-0.117888	-0.0162076	0.0629923	0.0327913	0.093195	0.0207976	-0.000277055	0.0418716	-0.0125979	-0.0372677	0.012071	0.270152	0.243208	0.297093	0.075484	0.0478708	0.103099	0.00910348	-0.0183219	0.0365295	0.0757032	0.0369822
											-1.2	0.0613766	0.0563716	0.0663815	0.011026	0.00794724	0.0141047	0.00961517	0.00663726	0.0125931	0.184906	0.11382	0.255978	-0.195575	-0.249419	-0.141724	-0.0676931	-0.11873	-0.016657	0.0581303	0.0275355	0.0887233	0.0158128	-0.00543389	0.0370601	-0.0183196	-0.0432245	0.00658524	0.273776	0.246774	0.300781	0.0769129	0.0492009	0.104629	0.00972431	-0.0176833	0.0371319	0.078324	0.0405624
											-1.16667	0.0619287	0.0570304	0.0668298	0.011336	0.008234	0.0144382	0.00983962	0.00684003	0.0128393	0.181542	0.109819	0.253269	-0.196976	-0.251297	-0.142655	-0.068322	-0.119554	-0.0170898	0.0530354	0.0220453	0.0840265	0.010632	-0.0107909	0.0320542	-0.0242322	-0.0493738	0.000910215	0.277293	0.250234	0.304355	0.0783205	0.050507	0.106132	0.0103556	-0.0170335	0.0377441	0.0808609	0.0439749
											-1.13333	0.0624426	0.05764	0.0672452	0.0116508	0.00852155	0.0147801	0.0100663	0.00704335	0.0130892	0.177951	0.105579	0.250334	-0.198313	-0.253096	-0.143517	-0.0689309	-0.120357	-0.0175049	0.0477079	0.0163231	0.0790927	0.00525566	-0.0163452	0.0268568	-0.0303319	-0.0557133	-0.00495113	0.2807	0.25358	0.307823	0.0797015	0.0517882	0.107614	0.0109973	-0.0163727	0.0383674	0.0833108	0.0472198
											-1.1	0.0629127	0.0581976	0.0676252	0.0119701	0.00881004	0.0151301	0.0102947	0.00724736	0.0133422	0.174134	0.101106	0.247171	-0.19957	-0.25483	-0.144307	-0.0695216	-0.121139	-0.0179025	0.0421509	0.0103715	0.0739311	-0.000311983	-0.0220932	0.0214693	-0.0366163	-0.0622375	-0.0109959	0.283992	0.256808	0.311173	0.0810506	0.0530423	0.109064	0.0116489	-0.0157021	0.0389993	0.0856769	0.050297
											-1.06667	0.0633392	0.0587033	0.0679723	0.0122931	0.00909902	0.0154873	0.0105246	0.0074515	0.0135978	0.170089	0.0964004	0.243782	-0.200764	-0.256486	-0.145025	-0.0700922	-0.121901	-0.0182819	0.036367	0.00419423	0.0685401	-0.00606824	-0.0280327	0.0158962	-0.0430802	-0.068942	-0.0172185	0.287158	0.259917	0.3144	0.0823786	0.0542692	0.110488	0.0123084	-0.0150223	0.0396392	0.087953	0.0532065
											-1.03333	0.0637191	0.0591543	0.0682867	0.0126199	0.00938878	0.0158508	0.0107558	0.00765592	0.0138551	0.165818	0.0914615	0.240166	-0.201862	-0.258077	-0.145666	-0.070641	-0.122639	-0.0186447	0.0303595	-0.00220494	0.0629239	-0.0120095	-0.0341586	0.0101395	-0.0497198	-0.0758235	-0.023616	0.290203	0.262904	0.317506	0.0836746	0.0554697	0.11188	0.0129772	-0.0143332	0.0402871	0.090139	0.0559453
											-1	0.0640553	0.0595452	0.0685655	0.0129498	0.00967887	0.0162215	0.0109879	0.00786047	0.0141158	0.16132	0.0862958	0.236336	-0.202897	-0.259573	-0.146231	-0.0711697	-0.123354	-0.0189875	0.0241309	-0.00882311	0.0570841	-0.0181304	-0.0404658	0.00420508	-0.0565288	-0.0828739	-0.030183	0.293118	0.265758	0.320482	0.0849335	0.0566329	0.113239	0.0136521	-0.0136374	0.0409417	0.0922381	0.0585163
											-0.966667	0.0643396	0.0598732	0.0688088	0.0132825	0.00996942	0.0165954	0.0112206	0.00806462	0.0143765	0.156596	0.0809059	0.232279	-0.203852	-0.260974	-0.146721	-0.0716783	-0.124045	-0.019312	0.0176854	-0.015654	0.0510249	-0.0244289	-0.0469523	-0.00190538	-0.0635028	-0.09009	-0.0369141	0.295904	0.268483	0.323321	0.0861658	0.0577696	0.114562	0.0143345	-0.0129336	0.0416025	0.094244	0.0609228
											-0.933333	0.0645774	0.0601383	0.0690165	0.0136176	0.0102603	0.016974	0.0114536	0.00826849	0.0146385	0.151644	0.0752929	0.228008	-0.204711	-0.262311	-0.147129	-0.0721633	-0.12471	-0.0196182	0.0110281	-0.0226943	0.0447496	-0.0308987	-0.0536106	-0.00818602	-0.0706364	-0.0974664	-0.0438056	0.298548	0.27107	0.326026	0.0873662	0.0588745	0.115858	0.0150223	-0.0122242	0.0422682	0.0961599	0.0631616
											-0.9	0.0647633	0.0603379	0.0691914	0.0139545	0.0105513	0.0173574	0.0116864	0.00847181	0.0149005	0.146479	0.0694608	0.22351	-0.205491	-0.263537	-0.147458	-0.0726282	-0.12535	-0.0199045	0.00416103	-0.029939	0.0382607	-0.0375353	-0.0604373	-0.0146333	-0.0779257	-0.104995	-0.0508507	0.301052	0.273517	0.328587	0.0885295	0.0599421	0.117112	0.0157144	-0.0115087	0.0429382	0.0979795	0.0652327
											-0.866667	0.0648972	0.0604663	0.0693281	0.0142929	0.010842	0.017744	0.0119186	0.00867417	0.0151626	0.141111	0.0634131	0.218798	-0.206191	-0.264667	-0.147707	-0.0730694	-0.125964	-0.0201743	-0.00290998	-0.0373831	0.0315633	-0.0443351	-0.0674271	-0.0212423	-0.0853632	-0.112677	-0.0580446	0.30341	0.275818	0.331003	0.0896555	0.0609779	0.118328	0.0164109	-0.0107896	0.0436113	0.0997059	0.0671455
											-0.833333	0.0649792	0.0605265	0.0694293	0.0146324	0.0111326	0.0181321	0.01215	0.00887543	0.0154246	0.135517	0.0571538	0.213872	-0.206796	-0.265717	-0.147872	-0.0734887	-0.126553	-0.0204241	-0.0101813	-0.0450224	0.0246598	-0.0512923	-0.0745773	-0.0280095	-0.0929382	-0.120497	-0.065382	0.305621	0.277971	0.333266	0.0907391	0.0619765	0.119507	0.0171098	-0.0100667	0.0442868	0.101339	0.0688937
											-0.8	0.0650038	0.0605128	0.0694949	0.0149723	0.0114227	0.0185219	0.01238	0.00907518	0.0156853	0.129709	0.0506867	0.208731	-0.207305	-0.266656	-0.147956	-0.0738861	-0.127115	-0.0206574	-0.0176487	-0.0528511	0.0175536	-0.0584025	-0.0818747	-0.0349297	-0.100658	-0.128453	-0.0728577	0.307674	0.279972	0.335373	0.0917908	0.0629379	0.120644	0.0178117	-0.00934014	0.0449636	0.102873	0.0704804
											-0.766667	0.0649738	0.0604253	0.0695222	0.0153123	0.011712	0.0189132	0.0126086	0.00927343	0.0159432	0.123694	0.0440141	0.203377	-0.207719	-0.2675	-0.147955	-0.0742635	-0.127651	-0.0208744	-0.0253064	-0.0608641	0.0102505	-0.0656615	-0.0893244	-0.0419986	-0.1085	-0.13654	-0.0804685	0.309572	0.281816	0.337328	0.0928	0.0638568	0.121738	0.0185143	-0.00861296	0.045641	0.104311	0.071915
											-0.733333	0.0648863	0.060264	0.0695085	0.0156516	0.0120002	0.0193029	0.012835	0.00946975	0.0161998	0.117479	0.0371412	0.19782	-0.208053	-0.268232	-0.147869	-0.0746153	-0.128159	-0.0210731	-0.0331526	-0.0690574	0.00275272	-0.0730612	-0.096912	-0.0492119	-0.116472	-0.144749	-0.0882039	0.311306	0.2835	0.339111	0.0937668	0.0647385	0.12279	0.0192175	-0.00788395	0.0463183	0.105649	0.0731912
											-0.7	0.0647387	0.060029	0.0694511	0.0159902	0.0122871	0.0196926	0.0130587	0.00966374	0.0164536	0.111058	0.0300718	0.19205	-0.208276	-0.268852	-0.147697	-0.0749471	-0.128639	-0.0212536	-0.0411806	-0.0774258	-0.00493639	-0.0806053	-0.104645	-0.0565651	-0.124567	-0.15308	-0.0960613	0.312876	0.285021	0.340731	0.0946857	0.0655778	0.123799	0.0199201	-0.00715493	0.0469945	0.106888	0.0743152
											-0.666667	0.0645337	0.0597146	0.0693527	0.016326	0.0125726	0.0200808	0.0132796	0.00985512	0.0167046	0.104442	0.0228109	0.186078	-0.208404	-0.269378	-0.147439	-0.0752552	-0.129091	-0.0214195	-0.0493881	-0.0859619	-0.0128117	-0.0882799	-0.112508	-0.0640541	-0.132775	-0.161525	-0.104033	0.314278	0.286377	0.342183	0.0955674	0.0663745	0.124755	0.0206208	-0.00642653	0.0476688	0.108028	0.0752871
											-0.633333	0.0642685	0.0593265	0.0692106	0.0166619	0.0128561	0.0204674	0.0134972	0.0100438	0.0169502	0.0976313	0.015361	0.179904	-0.208435	-0.269776	-0.147094	-0.0755415	-0.129516	-0.0215671	-0.057769	-0.0946633	-0.0208715	-0.0960851	-0.120494	-0.0716743	-0.141091	-0.17007	-0.11212	0.315509	0.287559	0.343459	0.0964013	0.0671341	0.125669	0.0213197	-0.00569966	0.0483394	0.109062	0.0761131
											-0.6	0.0639405	0.0588618	0.0690192	0.016993	0.0131374	0.0208508	0.0137109	0.0102292	0.017193	0.0906274	0.00772748	0.173529	-0.208372	-0.270078	-0.146661	-0.075804	-0.129911	-0.0216984	-0.0663185	-0.103531	-0.0291089	-0.104014	-0.128604	-0.0794229	-0.149514	-0.178721	-0.120306	0.316561	0.288568	0.344553	0.0971875	0.0678459	0.126534	0.0220156	-0.00497514	0.049007	0.109996	0.07679
											-0.566667	0.0635524	0.0583233	0.0687814	0.0173226	0.0134162	0.0212294	0.013921	0.010411	0.017429	0.0834371	-8.44916e-05	0.166952	-0.208197	-0.270253	-0.146137	-0.0760446	-0.130276	-0.0218132	-0.0750332	-0.112541	-0.0375216	-0.112065	-0.136837	-0.0872934	-0.158035	-0.187465	-0.128598	0.317437	0.289403	0.345471	0.0979311	0.0685098	0.127347	0.0227077	-0.00425399	0.049669	0.110825	0.0773272
											-0.533333	0.0630986	0.0577083	0.0684917	0.0176489	0.013692	0.0216049	0.0141254	0.010589	0.0176609	0.0760615	-0.00807207	0.160199	-0.20791	-0.270301	-0.145524	-0.0762616	-0.130613	-0.0219117	-0.0839097	-0.12171	-0.0461044	-0.120226	-0.145179	-0.0952726	-0.166641	-0.196292	-0.13699	0.318131	0.290058	0.346203	0.0986216	0.0691313	0.128112	0.0233943	-0.00353708	0.0503261	0.111549	0.0777216
											-0.5	0.0625847	0.0570167	0.06815	0.0179689	0.0139647	0.021974	0.0143243	0.0107628	0.0178859	0.0685083	-0.0162265	0.153244	-0.207528	-0.270237	-0.144821	-0.0764566	-0.130918	-0.0219937	-0.0929363	-0.13102	-0.0548541	-0.128503	-0.153623	-0.103375	-0.175339	-0.205211	-0.145466	0.318637	0.290527	0.346744	0.0992696	0.0697102	0.128829	0.024076	-0.00282497	0.0509764	0.112164	0.0779793
											-0.466667	0.0620025	0.0562541	0.0677509	0.0182858	0.0142337	0.0223384	0.0145178	0.010932	0.0181054	0.0607774	-0.0245483	0.146101	-0.207035	-0.270046	-0.144025	-0.0766262	-0.131193	-0.0220594	-0.102113	-0.140464	-0.0637657	-0.136881	-0.162175	-0.111579	-0.184112	-0.214198	-0.154026	0.318954	0.290813	0.347098	0.0998646	0.0702361	0.129488	0.0247503	-0.00211882	0.0516194	0.112673	0.0780973
											-0.433333	0.0613574	0.0554149	0.0672999	0.0185963	0.0144989	0.0226949	0.0147057	0.0110963	0.0183166	0.0528751	-0.0330276	0.13878	-0.20643	-0.269728	-0.143137	-0.076772	-0.131435	-0.0221068	-0.11144	-0.150041	-0.0728341	-0.145354	-0.170815	-0.119892	-0.192963	-0.223255	-0.162663	0.319087	0.290912	0.347258	0.100406	0.0707195	0.130099	0.0254172	-0.00141937	0.0522544	0.113077	0.0780818
											-0.4	0.0606467	0.0545047	0.066786	0.0189021	0.0147597	0.023045	0.0148868	0.0112552	0.0185197	0.0448091	-0.0416606	0.131271	-0.205714	-0.269282	-0.142157	-0.0768924	-0.131647	-0.0221396	-0.120901	-0.159752	-0.0820526	-0.15392	-0.179548	-0.1283	-0.201874	-0.23238	-0.171368	0.319022	0.29082	0.347224	0.100906	0.071155	0.130651	0.0260762	-0.000727787	0.0528795	0.113369	0.0779296
											-0.366667	0.0598677	0.0535207	0.0662147	0.0192015	0.0150158	0.0233856	0.0150611	0.0114086	0.0187145	0.0365806	-0.0504397	0.123601	-0.204886	-0.268709	-0.141082	-0.076989	-0.131826	-0.0221542	-0.130495	-0.169571	-0.091418	-0.162582	-0.188369	-0.136794	-0.210854	-0.241558	-0.180142	0.318763	0.290538	0.346992	0.101347	0.0715428	0.13115	0.0267253	-4.45819e-05	0.0534954	0.113549	0.0776502
											-0.333333	0.0590258	0.0524683	0.0655833	0.019493	0.0152668	0.0237183	0.0152284	0.0115558	0.0189011	0.0281945	-0.0593625	0.115752	-0.203963	-0.267993	-0.139912	-0.0770601	-0.13197	-0.0221487	-0.140214	-0.179507	-0.10092	-0.171322	-0.197255	-0.145383	-0.21988	-0.250783	-0.188977	0.318306	0.290058	0.346557	0.10174	0.0718774	0.131596	0.0273645	0.000628946	0.0541003	0.113623	0.0772403
											-0.3	0.0581156	0.0513421	0.064889	0.0197766	0.0155124	0.0240415	0.0153876	0.0116965	0.0190781	0.0196611	-0.0684188	0.10774	-0.202897	-0.267165	-0.138647	-0.0771038	-0.132079	-0.0221286	-0.150058	-0.189543	-0.110564	-0.180129	-0.206221	-0.154044	-0.228951	-0.260045	-0.197857	0.31765	0.289384	0.345921	0.10208	0.0721642	0.131989	0.0279927	0.00129213	0.0546934	0.113583	0.0767
											-0.266667	0.0571343	0.0501421	0.0641264	0.0200539	0.0157524	0.0243552	0.0155371	0.0118304	0.0192441	0.0109793	-0.0776049	0.0995641	-0.201735	-0.266179	-0.137286	-0.0771239	-0.132156	-0.0220904	-0.160011	-0.199688	-0.120333	-0.189015	-0.215245	-0.162777	-0.238069	-0.269346	-0.206791	0.316797	0.288515	0.345079	0.102366	0.0724086	0.132324	0.0286093	0.00194462	0.0552743	0.113424	0.0760293
											-0.233333	0.0560846	0.0488711	0.0632954	0.0203232	0.015987	0.0246578	0.0156784	0.0119571	0.0194005	0.00216228	-0.0869107	0.091236	-0.200446	-0.265064	-0.135828	-0.0771148	-0.132196	-0.022032	-0.170063	-0.209916	-0.130219	-0.197952	-0.224327	-0.171584	-0.247209	-0.278669	-0.215756	0.315738	0.28744	0.344031	0.1026	0.0725945	0.1326	0.0292129	0.00258444	0.055841	0.113151	0.0752313
											-0.2	0.0549612	0.0475262	0.0623989	0.020583	0.0162151	0.0249493	0.0158101	0.0120759	0.0195431	-0.00678972	-0.0963336	0.0827554	-0.199045	-0.263823	-0.134273	-0.0770783	-0.132201	-0.0219573	-0.180225	-0.220219	-0.140222	-0.206946	-0.233452	-0.180448	-0.25638	-0.288008	-0.224744	0.314476	0.286172	0.342781	0.102781	0.0727379	0.132823	0.029803	0.00321148	0.0563943	0.112757	0.0743028
											-0.166667	0.0537721	0.0461131	0.0614285	0.0208333	0.0164385	0.0252281	0.0159309	0.0121867	0.0196749	-0.01587	-0.105866	0.0741275	-0.197533	-0.262438	-0.132621	-0.0770145	-0.132167	-0.0218606	-0.190469	-0.230606	-0.150333	-0.215992	-0.242621	-0.189363	-0.265558	-0.297355	-0.233762	0.313009	0.284701	0.341318	0.102903	0.0728229	0.132983	0.0303783	0.00382445	0.0569315	0.112241	0.0732471
											-0.133333	0.0525093	0.0446288	0.0603898	0.0210741	0.016654	0.0254959	0.016042	0.0122889	0.0197942	-0.0250674	-0.115497	0.0653635	-0.195878	-0.260894	-0.130872	-0.0769234	-0.132097	-0.0217476	-0.200798	-0.241059	-0.160536	-0.225074	-0.251819	-0.198321	-0.274745	-0.306701	-0.242788	0.311336	0.283024	0.339645	0.102977	0.0728654	0.133089	0.0309383	0.00442284	0.057454	0.111608	0.072064
											-0.1	0.0511754	0.0430735	0.05928	0.021307	0.0168647	0.0257494	0.0161408	0.0123824	0.0198985	-0.0343757	-0.12522	0.0564672	-0.194127	-0.259223	-0.129023	-0.076803	-0.131992	-0.0216145	-0.211201	-0.251562	-0.170831	-0.234185	-0.261046	-0.207316	-0.283931	-0.316048	-0.251821	0.309454	0.281145	0.337766	0.102993	0.0728494	0.133137	0.0314829	0.00500593	0.0579592	0.110853	0.0707568
											-0.0666667	0.0497731	0.0414498	0.0580964	0.0215288	0.0170691	0.0259902	0.0162286	0.0124663	0.0199904	-0.0437898	-0.135026	0.0474461	-0.192249	-0.257409	-0.127075	-0.0766554	-0.131846	-0.0214632	-0.221662	-0.262116	-0.181218	-0.243317	-0.270287	-0.216347	-0.293109	-0.325364	-0.260855	0.307366	0.279061	0.33567	0.102956	0.0727857	0.133126	0.0320103	0.00557255	0.0584479	0.109978	0.0693253
											-0.0333333	0.0483025	0.0397606	0.0568418	0.0217411	0.0172655	0.0262167	0.016304	0.0125401	0.0200672	-0.0533023	-0.144916	0.0383067	-0.190244	-0.255451	-0.125028	-0.0764767	-0.131663	-0.02129	-0.232182	-0.272702	-0.191662	-0.252465	-0.279529	-0.225393	-0.302265	-0.334657	-0.269873	0.305072	0.276775	0.333365	0.102866	0.0726742	0.133057	0.0325199	0.00612189	0.0589182	0.108978	0.0677696
											0	0.0467581	0.038003	0.0555133	0.0219423	0.0174556	0.026429	0.0163658	0.0126031	0.020129	-0.0629041	-0.154857	0.0290538	-0.188111	-0.25335	-0.122882	-0.0762707	-0.131441	-0.0211004	-0.242752	-0.283322	-0.202182	-0.261619	-0.288778	-0.234453	-0.31139	-0.343912	-0.278868	0.302564	0.274283	0.33085	0.102717	0.0725095	0.13293	0.0330116	0.00665335	0.0593693	0.107857	0.0660928
											0.0333333	0.0451482	0.0361798	0.0541138	0.022134	0.0176394	0.0266271	0.0164138	0.0126548	0.0201742	-0.0725866	-0.164873	0.0196976	-0.185867	-0.251106	-0.120637	-0.0760337	-0.13118	-0.0208871	-0.253364	-0.293967	-0.212752	-0.270766	-0.298012	-0.24352	-0.320477	-0.353128	-0.287833	0.299855	0.271585	0.328122	0.102515	0.0722917	0.132744	0.0334843	0.00716661	0.0598027	0.106615	0.064295
											0.0666667	0.0434671	0.0342937	0.0526405	0.0223131	0.0178169	0.0268108	0.0164481	0.0126943	0.0202017	-0.082346	-0.17494	0.0102434	-0.183511	-0.248719	-0.118291	-0.0757693	-0.130883	-0.0206574	-0.263993	-0.304613	-0.223373	-0.279906	-0.307224	-0.252581	-0.329518	-0.362284	-0.296759	0.296933	0.268681	0.325184	0.10226	0.0720261	0.132499	0.033938	0.0076602	0.0602151	0.105246	0.0623791
											0.1	0.0417177	0.032342	0.0510934	0.0224826	0.0179864	0.0269788	0.0164673	0.0127211	0.020214	-0.0921683	-0.185032	0.000702003	-0.181012	-0.246188	-0.115846	-0.0754758	-0.130544	-0.0204058	-0.274646	-0.315258	-0.234034	-0.289024	-0.316415	-0.261626	-0.338505	-0.371371	-0.305632	0.293804	0.265576	0.322033	0.101952	0.0717074	0.132197	0.0343707	0.00813412	0.0606079	0.103755	0.0603452
											0.133333	0.0399	0.0303302	0.0494724	0.0226394	0.018148	0.0271324	0.01647	0.0127343	0.0202072	-0.102047	-0.195174	-0.00892176	-0.178402	-0.243514	-0.113301	-0.0751513	-0.130168	-0.0201342	-0.285308	-0.325895	-0.244713	-0.298106	-0.325562	-0.270657	-0.347417	-0.380381	-0.314452	0.290466	0.262264	0.318668	0.101586	0.0713356	0.13183	0.0347832	0.00858776	0.0609792	0.10214	0.0581934
											0.166667	0.0380166	0.0282555	0.0477805	0.0227852	0.0183016	0.0272687	0.0164577	0.0127333	0.0201811	-0.111976	-0.205329	-0.0186179	-0.17568	-0.240697	-0.110657	-0.0747976	-0.129751	-0.0198425	-0.295961	-0.336506	-0.255416	-0.307159	-0.334666	-0.279652	-0.356259	-0.389316	-0.32321	0.286922	0.258747	0.315094	0.101161	0.070916	0.131411	0.0351747	0.00901927	0.0613296	0.100405	0.0559235
											0.2	0.0360677	0.0261202	0.0460147	0.0229198	0.018449	0.0273907	0.0164275	0.0127179	0.0201372	-0.121944	-0.21551	-0.0283797	-0.172816	-0.237721	-0.107913	-0.0744148	-0.129297	-0.0195307	-0.306606	-0.347093	-0.266128	-0.316161	-0.343704	-0.288611	-0.365018	-0.398151	-0.331885	0.283173	0.255028	0.311313	0.100688	0.0704433	0.130932	0.0355441	0.00942988	0.061659	0.0985446	0.0535419
											0.233333	0.0340531	0.0239271	0.0441778	0.0230402	0.0185852	0.0274952	0.0163808	0.0126876	0.0200741	-0.131939	-0.22569	-0.0381971	-0.169839	-0.234617	-0.105069	-0.0740028	-0.128803	-0.0192008	-0.317235	-0.357638	-0.276832	-0.325105	-0.352684	-0.297518	-0.373677	-0.406886	-0.340476	0.279214	0.251107	0.30732	0.100157	0.0699227	0.130391	0.0358914	0.00981775	0.0619664	0.0965604	0.0510484
											0.266667	0.031973	0.021677	0.0422698	0.023148	0.0187136	0.0275824	0.0163164	0.0126423	0.0199918	-0.141968	-0.23587	-0.0480635	-0.166752	-0.23137	-0.102125	-0.0735598	-0.128271	-0.0188489	-0.327822	-0.368125	-0.287527	-0.333984	-0.361592	-0.306368	-0.382237	-0.4155	-0.348974	0.275052	0.246988	0.303121	0.0995724	0.0693491	0.129796	0.036216	0.0101829	0.0622491	0.0944552	0.0484401
											0.3	0.02983	0.0193708	0.0402908	0.023243	0.0188324	0.0276521	0.0162354	0.012582	0.0198902	-0.151997	-0.246025	-0.0579677	-0.163537	-0.227996	-0.0990816	-0.0730894	-0.1277	-0.018477	-0.338375	-0.378553	-0.298197	-0.342783	-0.370413	-0.315153	-0.390683	-0.423999	-0.357366	0.270693	0.242667	0.29872	0.098935	0.0687276	0.129142	0.0365172	0.0105246	0.0625073	0.0922257	0.0457262
											0.333333	0.0276268	0.0170107	0.0382435	0.0233222	0.0189401	0.0277028	0.016138	0.0125064	0.0197695	-0.162039	-0.256167	-0.0679035	-0.160194	-0.224463	-0.0959382	-0.0725881	-0.127089	-0.0180856	-0.348878	-0.388914	-0.308834	-0.351502	-0.379139	-0.323865	-0.399006	-0.43236	-0.365644	0.266128	0.238147	0.294113	0.0982445	0.068053	0.128436	0.0367944	0.0108424	0.062747	0.0898751	0.0429006
											0.366667	0.0253614	0.0145979	0.0361251	0.0233856	0.0190352	0.0277361	0.0160228	0.0124158	0.0196296	-0.172068	-0.266284	-0.0778619	-0.156748	-0.220802	-0.0926962	-0.0720575	-0.126442	-0.0176734	-0.359315	-0.399192	-0.319437	-0.360127	-0.387764	-0.332489	-0.407192	-0.440584	-0.373799	0.261365	0.23343	0.2893	0.0975009	0.0673306	0.127671	0.0370483	0.0111356	0.0629622	0.0874034	0.0399693
											0.4	0.0230366	0.0121343	0.0339383	0.0234331	0.0191191	0.0277471	0.0158911	0.0123103	0.0194718	-0.182097	-0.276351	-0.0878342	-0.153177	-0.216998	-0.0893538	-0.0714997	-0.125757	-0.0172424	-0.369676	-0.409379	-0.329982	-0.36865	-0.39628	-0.341027	-0.41524	-0.448648	-0.381825	0.256404	0.228518	0.284289	0.0967041	0.0665604	0.126848	0.0372769	0.0114036	0.0631527	0.0848106	0.0369356
											0.433333	0.0206538	0.00962142	0.031686	0.0234648	0.0191904	0.0277392	0.0157429	0.0121903	0.0192962	-0.192088	-0.286368	-0.0978077	-0.149489	-0.213067	-0.0859128	-0.0709108	-0.125033	-0.0167901	-0.379963	-0.419457	-0.340461	-0.377065	-0.404673	-0.349456	-0.423136	-0.456559	-0.389713	0.251248	0.223416	0.279084	0.0958542	0.0657371	0.125966	0.037481	0.0116464	0.0633187	0.0820998	0.0337994
											0.466667	0.0182145	0.00706101	0.029368	0.0234791	0.0192475	0.0277123	0.0155783	0.0120557	0.0191014	-0.202054	-0.296334	-0.107776	-0.145685	-0.208993	-0.0823731	-0.0702946	-0.124273	-0.0163183	-0.390149	-0.429426	-0.350872	-0.385356	-0.412935	-0.357777	-0.430879	-0.464302	-0.397448	0.245902	0.218119	0.273681	0.0949513	0.0648713	0.125031	0.0376593	0.0118628	0.0634539	0.0792679	0.0305611
											0.5	0.01572	0.00445495	0.0269853	0.0234775	0.0192918	0.0276632	0.0153985	0.0119067	0.0188901	-0.211982	-0.306224	-0.117731	-0.141767	-0.204807	-0.0787331	-0.0696511	-0.123474	-0.0158271	-0.400235	-0.439279	-0.361192	-0.393516	-0.42106	-0.365973	-0.438446	-0.471869	-0.405023	0.240361	0.212636	0.268087	0.0940005	0.0639524	0.124043	0.037813	0.012054	0.0635707	0.0763212	0.0272243
											0.533333	0.0131722	0.00180486	0.0245394	0.0234601	0.0193251	0.0275966	0.0152024	0.0117429	0.018661	-0.221847	-0.316039	-0.127655	-0.137734	-0.200477	-0.0749944	-0.0689783	-0.122641	-0.015315	-0.410213	-0.448989	-0.371428	-0.401547	-0.429039	-0.374047	-0.445838	-0.479245	-0.412438	0.234634	0.206969	0.262299	0.0929966	0.0629857	0.123002	0.0379396	0.0122169	0.0636629	0.0732564	0.0237925
											0.566667	0.0105727	-0.000886972	0.0220323	0.0234268	0.0193441	0.0275111	0.0149897	0.0115645	0.018414	-0.231662	-0.325753	-0.137558	-0.133587	-0.196021	-0.0711571	-0.0682765	-0.121769	-0.0147827	-0.420066	-0.458567	-0.381556	-0.409424	-0.436866	-0.381983	-0.453046	-0.486423	-0.419669	0.22872	0.201116	0.256327	0.0919396	0.0619765	0.121908	0.0380398	0.0123533	0.0637244	0.0700767	0.0202654
											0.6	0.00792341	-0.0036188	0.0194656	0.0233793	0.019352	0.0274081	0.0147606	0.011371	0.0181506	-0.241401	-0.335391	-0.147411	-0.129332	-0.191437	-0.0672195	-0.0675472	-0.120863	-0.0142307	-0.429785	-0.467994	-0.391567	-0.417142	-0.444519	-0.389766	-0.460056	-0.493395	-0.426725	0.222627	0.195081	0.25017	0.0908347	0.0609141	0.120761	0.0381135	0.0124615	0.0637674	0.0667853	0.0166476
											0.633333	0.00522578	-0.00638886	0.0168404	0.0233175	0.0193473	0.0272877	0.0145164	0.0111622	0.0178708	-0.251065	-0.344904	-0.157213	-0.124964	-0.186742	-0.0631848	-0.0667888	-0.119921	-0.0136577	-0.439354	-0.477254	-0.401462	-0.424708	-0.452005	-0.397405	-0.466867	-0.50016	-0.433582	0.216351	0.188869	0.243833	0.0896821	0.0598093	0.11956	0.0381596	0.0125414	0.0637797	0.0633821	0.0129391
											0.666667	0.00248204	-0.009195	0.0141589	0.0232414	0.0193314	0.0271499	0.0142557	0.0109373	0.0175744	-0.26064	-0.354315	-0.166952	-0.12049	-0.181935	-0.0590498	-0.0660031	-0.118942	-0.0130635	-0.448781	-0.486347	-0.411214	-0.432093	-0.459309	-0.404876	-0.473472	-0.506697	-0.44024	0.209904	0.182483	0.23732	0.0884817	0.0586567	0.118312	0.0381787	0.0125937	0.0637613	0.0598639	0.00914276
											0.7	-0.000305926	-0.0120348	0.011423	0.0231511	0.0193029	0.0269978	0.0139786	0.0106958	0.0172616	-0.270115	-0.363601	-0.176628	-0.115908	-0.177001	-0.0548162	-0.06519	-0.11793	-0.012449	-0.458041	-0.495257	-0.420825	-0.439303	-0.466425	-0.412173	-0.479849	-0.513012	-0.446685	0.203281	0.175925	0.230633	0.0872334	0.0574562	0.117011	0.0381701	0.0126164	0.0637244	0.0562371	0.00526228
											0.733333	-0.00313634	-0.0149068	0.00863438	0.0230466	0.0192633	0.0268314	0.0136853	0.0104374	0.0169337	-0.279476	-0.372748	-0.186216	-0.111221	-0.171956	-0.0504838	-0.0643477	-0.116882	-0.0118123	-0.467134	-0.503984	-0.430277	-0.446318	-0.473346	-0.41929	-0.485996	-0.519082	-0.452916	0.196487	0.169199	0.223774	0.0859374	0.0562133	0.115661	0.0381338	0.0126109	0.0636568	0.0525048	0.00130021
											0.766667	-0.00600645	-0.0178083	0.00579516	0.0229293	0.0192094	0.0266508	0.0133747	0.0101609	0.016588	-0.288736	-0.381756	-0.195716	-0.106428	-0.166799	-0.0460512	-0.0634763	-0.115799	-0.0111538	-0.476036	-0.512501	-0.439571	-0.453136	-0.480055	-0.426217	-0.491913	-0.524909	-0.458918	0.189529	0.16231	0.216751	0.0845935	0.0549279	0.114264	0.0380699	0.0125752	0.0635646	0.0486668	-0.00274212
											0.8	-0.00891537	-0.020738	0.00290701	0.0227978	0.0191413	0.0264544	0.0130471	0.0098661	0.0162286	-0.297858	-0.390614	-0.205115	-0.101536	-0.161547	-0.04152	-0.0625757	-0.11468	-0.0104725	-0.484754	-0.520819	-0.448681	-0.459752	-0.486555	-0.432956	-0.497587	-0.530483	-0.464683	0.182411	0.155257	0.209568	0.0832072	0.0535947	0.11282	0.0379777	0.0125113	0.0634416	0.0447264	-0.0068608
											0.833333	-0.0118604	-0.0236931	-2.77471e-05	0.0226521	0.0190589	0.0262437	0.0127022	0.00955206	0.0158527	-0.306867	-0.399307	-0.214414	-0.0965399	-0.156193	-0.0368868	-0.0616477	-0.113527	-0.00976792	-0.493263	-0.52892	-0.457607	-0.466157	-0.49283	-0.439477	-0.503009	-0.535798	-0.470212	0.175136	0.148047	0.202225	0.0817783	0.0522237	0.111332	0.0378584	0.0124179	0.0633002	0.0406835	-0.0110552
											0.866667	-0.0148395	-0.026672	-0.00300705	0.0224889	0.0189591	0.0260203	0.0123397	0.009218	0.0154617	-0.315711	-0.407837	-0.223586	-0.0914468	-0.15074	-0.032155	-0.0606888	-0.112339	-0.00903832	-0.501573	-0.536803	-0.466342	-0.472337	-0.498879	-0.445795	-0.508171	-0.540845	-0.475496	0.167706	0.140685	0.19473	0.080307	0.0508103	0.109797	0.0377115	0.0122962	0.0631281	0.0365413	-0.0153204
											0.9	-0.017851	-0.0296714	-0.00602914	0.0223115	0.0188403	0.0257826	0.0119598	0.00886336	0.0150556	-0.324417	-0.416203	-0.232632	-0.0862582	-0.14519	-0.0273245	-0.0596988	-0.111114	-0.00828411	-0.509657	-0.544445	-0.474868	-0.478293	-0.504697	-0.451889	-0.513065	-0.54561	-0.480513	0.16013	0.133171	0.18709	0.0787879	0.0493565	0.108225	0.0375376	0.0121456	0.0629314	0.0322996	-0.019654
											0.933333	-0.0208922	-0.0326919	-0.00909141	0.0221166	0.0187025	0.0255307	0.0115624	0.00848745	0.0146371	-0.33296	-0.424367	-0.24154	-0.0809709	-0.139553	-0.0223906	-0.0586797	-0.109856	-0.00750438	-0.517507	-0.551845	-0.483169	-0.484009	-0.510261	-0.45775	-0.517685	-0.5501	-0.48527	0.152406	0.125515	0.179301	0.0772369	0.0478634	0.106605	0.0373366	0.0119661	0.0627101	0.0279664	-0.0240536
											0.966667	-0.0239616	-0.0357315	-0.0121919	0.0219043	0.0185409	0.0252662	0.0111472	0.00808959	0.014205	-0.341325	-0.432355	-0.250309	-0.0755913	-0.133828	-0.0173564	-0.0576296	-0.108561	-0.00669784	-0.525124	-0.558995	-0.491253	-0.489478	-0.515578	-0.463379	-0.52203	-0.5543	-0.48976	0.144545	0.117715	0.171375	0.0756434	0.0463331	0.104953	0.0371091	0.0117583	0.0624581	0.0235394	-0.028517
											1	-0.0270564	-0.0387847	-0.0153286	0.021673	0.0183571	0.0249905	0.0107146	0.00766923	0.0137605	-0.349528	-0.440141	-0.258914	-0.070121	-0.128023	-0.0122196	-0.0565485	-0.107234	-0.00586506	-0.53249	-0.565894	-0.499095	-0.494701	-0.520641	-0.468761	-0.526077	-0.558194	-0.49396	0.136547	0.109778	0.163316	0.0740127	0.0447662	0.103259	0.0368547	0.0115223	0.0621877	0.0190208	-0.0330418
											1.03333	-0.0301744	-0.0418516	-0.0184985	0.0214259	0.018148	0.0247022	0.0102644	0.00722568	0.0133032	-0.357541	-0.447726	-0.267355	-0.0645631	-0.122142	-0.00698424	-0.0554364	-0.10587	-0.00500383	-0.539606	-0.572518	-0.506695	-0.499663	-0.525436	-0.473897	-0.529842	-0.561798	-0.497885	0.128419	0.101711	0.155127	0.0723501	0.0431636	0.101532	0.0365744	0.0112586	0.0618926	0.0144162	-0.0376218
											1.06667	-0.0333151	-0.0449295	-0.0217002	0.0211597	0.0179135	0.0244043	0.00979668	0.00675854	0.0128348	-0.365365	-0.455096	-0.275633	-0.0589177	-0.11619	-0.00164428	-0.0542952	-0.104474	-0.00411544	-0.546456	-0.578875	-0.514036	-0.504363	-0.529962	-0.478771	-0.533301	-0.565082	-0.501512	0.120165	0.0935145	0.146812	0.0706504	0.0415276	0.0997689	0.0362682	0.0109666	0.0615668	0.00972529	-0.0422609
											1.1	-0.036475	-0.0480183	-0.0249306	0.0208745	0.0176505	0.0240985	0.00931157	0.00626725	0.0123557	-0.372987	-0.46224	-0.283722	-0.053188	-0.110172	0.00379405	-0.0531193	-0.103043	-0.0031977	-0.55303	-0.584957	-0.521111	-0.508795	-0.534206	-0.483378	-0.536454	-0.56806	-0.504841	0.11179	0.0851961	0.13838	0.0689135	0.0398576	0.0979736	0.0359363	0.0106476	0.0612251	0.00495362	-0.0469466
											1.13333	-0.0396512	-0.0511125	-0.0281872	0.0205703	0.0173574	0.0237833	0.00880916	0.00575168	0.0118665	-0.380396	-0.469157	-0.291622	-0.047377	-0.10409	0.00933535	-0.0519161	-0.101581	-0.00225315	-0.559328	-0.590746	-0.52791	-0.512937	-0.538174	-0.487708	-0.539295	-0.570717	-0.507873	0.103296	0.0767595	0.129833	0.06715	0.0381563	0.0961464	0.0355786	0.0103009	0.0608563	0.000102125	-0.051685
											1.16667	-0.0428411	-0.054215	-0.0314673	0.0202487	0.0170358	0.0234632	0.00828961	0.00521141	0.0113677	-0.38759	-0.475847	-0.299332	-0.0414897	-0.0979564	0.0149747	-0.0506837	-0.100088	-0.00128096	-0.565335	-0.596244	-0.534417	-0.516804	-0.541844	-0.491763	-0.541815	-0.573046	-0.510584	0.0946919	0.0682087	0.121179	0.06536	0.0364231	0.0942926	0.0351956	0.00992655	0.0604641	-0.00482787	-0.0564669
											1.2	-0.0460447	-0.0573174	-0.0347693	0.0199097	0.0166809	0.0231385	0.00775305	0.00464632	0.0108597	-0.39457	-0.482311	-0.306816	-0.0355276	-0.0917699	0.0207146	-0.0494239	-0.0985671	-0.000282433	-0.571041	-0.60145	-0.540633	-0.52038	-0.545232	-0.495528	-0.544014	-0.575047	-0.512981	0.085981	0.0595435	0.112419	0.0635328	0.0346602	0.092407	0.0347862	0.00952516	0.0600479	-0.00983148	-0.0612954
											1.23333	-0.0492565	-0.0604226	-0.0380904	0.0195501	0.0162928	0.0228074	0.00719975	0.00405652	0.010343	-0.40131	-0.48851	-0.314099	-0.0294955	-0.0855419	0.026551	-0.048135	-0.0970156	0.000744039	-0.576447	-0.606347	-0.546539	-0.523659	-0.548315	-0.499003	-0.545885	-0.576712	-0.515051	0.0771711	0.0507793	0.103563	0.0616843	0.0328675	0.0904948	0.0343529	0.00909672	0.0596097	-0.0149081	-0.0661643
											1.26667	-0.0524792	-0.0635278	-0.0414279	0.019173	0.0158729	0.0224731	0.00663013	0.00344217	0.00981808	-0.407812	-0.494482	-0.321154	-0.0233933	-0.0792742	0.0324877	-0.0468224	-0.0954405	0.00179541	-0.581536	-0.610935	-0.552137	-0.526633	-0.551093	-0.50218	-0.54742	-0.578033	-0.516799	0.068262	0.0419121	0.0946081	0.059804	0.0310456	0.0885613	0.0338937	0.00864001	0.0591468	-0.0200527	-0.0710704
											1.3	-0.0557047	-0.066633	-0.0447791	0.0187753	0.0154178	0.022134	0.00604459	0.00280368	0.0092855	-0.414073	-0.500176	-0.327983	-0.017229	-0.0729763	0.0385182	-0.0454842	-0.0938416	0.002871	-0.586308	-0.615215	-0.557409	-0.529302	-0.553559	-0.505052	-0.548611	-0.579018	-0.518212	0.0592577	0.0329475	0.0855695	0.0578971	0.0291955	0.086596	0.0334087	0.00815625	0.0586606	-0.0252643	-0.0760137
											1.33333	-0.0589356	-0.0697299	-0.0481413	0.0183603	0.0149287	0.0217918	0.00544341	0.00214103	0.00874564	-0.420096	-0.505619	-0.33456	-0.0110045	-0.0666513	0.0446427	-0.044126	-0.0922209	0.00396996	-0.590763	-0.619178	-0.562348	-0.531667	-0.555714	-0.507613	-0.549474	-0.579651	-0.519289	0.0501696	0.0238932	0.0764432	0.0559637	0.0273173	0.0846095	0.0328985	0.00764545	0.058151	-0.0305384	-0.0809913
											1.36667	-0.0621665	-0.0728215	-0.0515116	0.0179262	0.0144056	0.0214449	0.00482673	0.00145493	0.00819852	-0.425854	-0.51081	-0.340897	-0.00472306	-0.0603072	0.0508611	-0.0427441	-0.0905801	0.00509115	-0.594884	-0.622815	-0.566953	-0.533705	-0.557556	-0.509854	-0.549985	-0.579934	-0.520029	0.0409976	0.0147521	0.0672446	0.054009	0.0254121	0.0826017	0.0323625	0.0071076	0.0576181	-0.0358736	-0.0859968
											1.4	-0.0653974	-0.0759075	-0.0548901	0.0174715	0.0138484	0.0210947	0.0041955	0.000746111	0.00764494	-0.431347	-0.515724	-0.346982	0.00161022	-0.0539488	0.0571686	-0.0413458	-0.0889247	0.00623259	-0.598664	-0.626127	-0.5712	-0.535432	-0.559079	-0.511784	-0.550146	-0.579865	-0.520419	0.031749	0.00552947	0.0579697	0.052024	0.0234797	0.0805673	0.0318026	0.00654209	0.0570624	-0.0412673	-0.0910364
											1.43333	-0.0686229	-0.0789799	-0.0582686	0.0169978	0.0132581	0.0207383	0.00354987	1.48415e-05	0.00708492	-0.436588	-0.520373	-0.352791	0.00799141	-0.0475824	0.0635652	-0.0399293	-0.087253	0.00739444	-0.602109	-0.629122	-0.575096	-0.536832	-0.560276	-0.51338	-0.549955	-0.579445	-0.520457	0.0224285	-0.00376935	0.0486263	0.0500178	0.0215202	0.078517	0.0312162	0.00594966	0.0564828	-0.0467137	-0.0960978
											1.46667	-0.0718456	-0.0820441	-0.0616472	0.0165051	0.0126351	0.0203771	0.00289025	-0.00073803	0.00651859	-0.44154	-0.524732	-0.358347	0.0144172	-0.0412144	0.0700493	-0.0384981	-0.0855703	0.00857507	-0.605204	-0.631784	-0.578616	-0.537898	-0.561147	-0.514656	-0.549405	-0.578666	-0.520144	0.0130412	-0.0131399	0.0392219	0.0479877	0.0195342	0.0764401	0.0306058	0.00533067	0.0558804	-0.052216	-0.101187
											1.5	-0.0750601	-0.0850946	-0.0650257	0.0159949	0.0119805	0.0200079	0.00221718	-0.001512	0.00594636	-0.446227	-0.528827	-0.363626	0.0208817	-0.0348496	0.0766147	-0.0370524	-0.0838766	0.00977193	-0.607949	-0.634119	-0.58177	-0.538645	-0.561691	-0.515599	-0.548504	-0.577529	-0.51948	0.00359311	-0.0225767	0.0297626	0.0459353	0.0175226	0.0743473	0.0299702	0.00468537	0.0552552	-0.0577649	-0.106298
											1.53333	-0.0782637	-0.0881287	-0.0683988	0.0154645	0.0112948	0.019634	0.00153094	-0.00230621	0.00536823	-0.450636	-0.532645	-0.368615	0.027385	-0.0284928	0.0832612	-0.035594	-0.0821738	0.0109876	-0.610335	-0.63613	-0.584548	-0.539051	-0.561908	-0.516202	-0.547252	-0.57604	-0.518456	-0.00591129	-0.0320745	0.0202519	0.0438616	0.0154861	0.0722386	0.0293112	0.00401426	0.0546086	-0.0633572	-0.111428
											1.56667	-0.0814564	-0.0911491	-0.0717636	0.0149162	0.0105797	0.0192522	0.000832048	-0.00312004	0.0047842	-0.454756	-0.536172	-0.373327	0.0339201	-0.0221471	0.0899873	-0.0341227	-0.0804638	0.0122191	-0.61237	-0.637807	-0.586934	-0.539131	-0.561792	-0.51647	-0.545633	-0.574184	-0.517082	-0.0154655	-0.0416263	0.0106962	0.0417672	0.0134258	0.0701086	0.0286289	0.00331831	0.0539404	-0.0689961	-0.116573
											1.6	-0.0846381	-0.0941559	-0.075123	0.0143495	0.00983555	0.0188641	0.000120709	-0.00395308	0.0041944	-0.458586	-0.539423	-0.377737	0.0404838	-0.01582	0.0967898	-0.0326406	-0.0787483	0.0134673	-0.614039	-0.639158	-0.588919	-0.53887	-0.56135	-0.51639	-0.543655	-0.57197	-0.515341	-0.0250638	-0.0512289	0.00110243	0.0396537	0.0113425	0.0679627	0.0279245	0.00259803	0.0532514	-0.0746692	-0.121737
											1.63333	-0.0878061	-0.0971436	-0.0784687	0.0137649	0.00906385	0.0184664	-0.000602552	-0.00480409	0.00359898	-0.462114	-0.542384	-0.381857	0.0470762	-0.00951281	0.103664	-0.0311456	-0.0770255	0.0147335	-0.61534	-0.640176	-0.590513	-0.538275	-0.560574	-0.515969	-0.541319	-0.569396	-0.513233	-0.0347007	-0.0608772	-0.00852418	0.0375221	0.00923698	0.0658062	0.0271992	0.0018553	0.0525433	-0.0803796	-0.126913
											1.66667	-0.0909578	-0.100112	-0.0818008	0.0131625	0.00826521	0.0180593	-0.00133769	-0.00567293	0.00299753	-0.465365	-0.545067	-0.385662	0.0536909	-0.00322967	0.110611	-0.0296434	-0.0753008	0.0160156	-0.616283	-0.640869	-0.591697	-0.537339	-0.559464	-0.515208	-0.538615	-0.566472	-0.510767	-0.0443699	-0.0705598	-0.0181767	0.0353741	0.00711072	0.063639	0.026453	0.00108996	0.0518161	-0.086121	-0.132102
											1.7	-0.094093	-0.103064	-0.0851192	0.0125428	0.00744075	0.0176442	-0.00208424	-0.00655879	0.00239031	-0.468313	-0.547461	-0.389165	0.0603247	0.00302499	0.117624	-0.0281266	-0.0735689	0.0173173	-0.61685	-0.641236	-0.592465	-0.536063	-0.558028	-0.514091	-0.535561	-0.563181	-0.507941	-0.0540639	-0.0802766	-0.0278482	0.0332112	0.00496529	0.0614559	0.0256877	0.000304398	0.0510717	-0.0918934	-0.137303
											1.73333	-0.0970616	-0.10585	-0.0882763	0.0119015	0.00659379	0.0172085	-0.00284017	-0.00745013	0.00176979	-0.470946	-0.549553	-0.39234	0.0669776	0.00925195	0.124702	-0.0266007	-0.0718369	0.0186356	-0.617051	-0.641277	-0.592824	-0.534445	-0.556258	-0.512633	-0.53214	-0.559538	-0.504742	-0.0637732	-0.0900164	-0.0375327	0.031036	0.0028027	0.0592675	0.0249052	-0.000500403	0.0503107	-0.0976597	-0.142417
											1.76667	-0.100005	-0.108605	-0.0914061	0.0112452	0.00572592	0.0167649	-0.00360584	-0.00835533	0.00114346	-0.47329	-0.551367	-0.3952	0.0736416	0.0154456	0.131838	-0.0250602	-0.0700977	0.0199756	-0.616875	-0.640994	-0.592749	-0.532487	-0.554161	-0.510812	-0.52836	-0.555545	-0.501184	-0.0735015	-0.0997752	-0.047224	0.0288492	0.000624333	0.0570738	0.0241061	-0.00132317	0.0495356	-0.103441	-0.147541
											1.8	-0.102917	-0.11133	-0.0945003	0.0105741	0.00483745	0.0163102	-0.00438099	-0.00927343	0.000511497	-0.475318	-0.552892	-0.397732	0.0803215	0.0216059	0.139037	-0.0235087	-0.0683548	0.0213374	-0.616316	-0.640385	-0.592256	-0.530187	-0.551731	-0.50865	-0.524229	-0.551192	-0.497259	-0.0832298	-0.109545	-0.0569142	0.0266539	-0.00156774	0.0548748	0.0232923	-0.00216222	0.0487464	-0.109245	-0.15267
											1.83333	-0.105792	-0.114023	-0.0975645	0.00988815	0.00392918	0.0158476	-0.00516518	-0.0102041	-0.000126255	-0.477032	-0.554126	-0.399937	0.0870078	0.0277288	0.146285	-0.0219427	-0.0666065	0.022723	-0.61539	-0.63945	-0.59133	-0.527554	-0.548975	-0.506126	-0.519732	-0.546488	-0.492967	-0.0929581	-0.119319	-0.0665968	0.0244512	-0.00377192	0.0526742	0.0224649	-0.00301583	0.0479454	-0.115058	-0.157806
											1.86667	-0.108635	-0.116682	-0.100588	0.00918679	0.00300111	0.0153726	-0.00595802	-0.0111464	-0.000769694	-0.47843	-0.555059	-0.401802	0.0937005	0.0338166	0.153584	-0.0203602	-0.0648527	0.0241304	-0.614081	-0.638199	-0.589971	-0.524573	-0.545885	-0.503253	-0.514875	-0.541441	-0.488309	-0.102679	-0.129093	-0.0762641	0.0222442	-0.00598571	0.0504735	0.0216252	-0.00388266	0.0471334	-0.120889	-0.162951
											1.9	-0.111442	-0.119309	-0.103573	0.00847037	0.00205402	0.0148867	-0.00675923	-0.0120997	-0.00141871	-0.479514	-0.555714	-0.403326	0.100399	0.0398663	0.160926	-0.018765	-0.0630934	0.0255633	-0.612395	-0.636614	-0.588169	-0.521243	-0.542475	-0.500018	-0.509667	-0.536042	-0.483292	-0.112384	-0.138856	-0.0859124	0.0200345	-0.00820705	0.0482756	0.0207751	-0.00476135	0.0463122	-0.126727	-0.168112
											1.93333	-0.114206	-0.1219	-0.106514	0.00773828	0.0010878	0.0143888	-0.00756839	-0.0130634	-0.00207354	-0.480282	-0.556079	-0.404498	0.107097	0.0458762	0.168311	-0.0171509	-0.0613268	0.0270236	-0.610326	-0.634712	-0.585933	-0.51758	-0.538732	-0.496427	-0.504101	-0.5303	-0.477901	-0.122067	-0.148603	-0.0955302	0.0178233	-0.0104348	0.0460819	0.019917	-0.00564963	0.0454836	-0.132577	-0.173288
											1.96667	-0.116928	-0.124451	-0.109406	0.00699034	0.000102806	0.0138779	-0.00838538	-0.0140362	-0.00273412	-0.480736	-0.556142	-0.405329	0.113796	0.0518447	0.175744	-0.0155198	-0.059553	0.0285131	-0.607874	-0.632484	-0.583255	-0.513576	-0.53467	-0.492481	-0.498183	-0.524214	-0.472144	-0.131723	-0.158332	-0.105114	0.0156147	-0.0126657	0.043895	0.0190509	-0.00654639	0.0446482	-0.13843	-0.178483
											2	-0.119604	-0.126965	-0.112246	0.00622639	-0.00090065	0.0133533	-0.00920963	-0.0150185	-0.00340019	-0.480862	-0.555915	-0.405796	0.120489	0.0577734	0.183209	-0.0138695	-0.0577718	0.0300317	-0.605029	-0.629923	-0.580143	-0.509223	-0.530274	-0.488173	-0.491906	-0.517792	-0.466027	-0.141341	-0.168026	-0.114659	0.0134088	-0.0148987	0.0417167	0.0181787	-0.00744998	0.043808	-0.144289	-0.1837
											2.03333	-0.122234	-0.129436	-0.115031	0.00544598	-0.00192237	0.0128145	-0.010041	-0.0160104	-0.00407203	-0.48066	-0.555399	-0.405909	0.127177	0.0636607	0.190689	-0.0122008	-0.0559816	0.0315813	-0.601809	-0.627037	-0.576581	-0.50453	-0.525559	-0.483508	-0.485285	-0.511026	-0.459537	-0.15092	-0.177689	-0.124155	0.0112092	-0.0171317	0.0395496	0.0173015	-0.00835971	0.0429628	-0.150152	-0.188948
											2.06667	-0.124811	-0.131864	-0.117759	0.00464892	-0.00296261	0.0122606	-0.0108791	-0.0170092	-0.00474949	-0.480131	-0.554592	-0.405657	0.133855	0.069505	0.198201	-0.0105117	-0.054184	0.033162	-0.598196	-0.623808	-0.572576	-0.499496	-0.520518	-0.478474	-0.478306	-0.503925	-0.452687	-0.16045	-0.187307	-0.133598	0.00901601	-0.0193621	0.0373946	0.0164213	-0.00927314	0.0421151	-0.156014	-0.194226
											2.1	-0.127337	-0.134247	-0.120424	0.00383508	-0.00402075	0.0116907	-0.0117237	-0.0180148	-0.00543243	-0.479262	-0.553484	-0.40504	0.140519	0.0753064	0.20573	-0.00880314	-0.0523791	0.0347736	-0.594192	-0.620254	-0.56813	-0.494121	-0.515157	-0.473092	-0.470975	-0.496487	-0.445471	-0.169927	-0.196879	-0.142979	0.00683239	-0.0215892	0.0352546	0.0155386	-0.0101896	0.0412669	-0.161877	-0.199545
											2.13333	-0.129805	-0.136584	-0.123026	0.00300364	-0.00509728	0.0111044	-0.0125746	-0.0190273	-0.00612114	-0.478077	-0.552098	-0.404057	0.147169	0.0810632	0.213274	-0.00707486	-0.0505652	0.0364162	-0.589804	-0.616358	-0.563249	-0.488405	-0.509477	-0.467339	-0.463309	-0.488722	-0.437888	-0.179347	-0.206398	-0.152296	0.0046596	-0.0238106	0.0331299	0.0146553	-0.0111067	0.040418	-0.167736	-0.204914
											2.16667	-0.132216	-0.138875	-0.125558	0.00215415	-0.00619186	0.0105003	-0.0134312	-0.0200466	-0.00681548	-0.476553	-0.550409	-0.402696	0.153801	0.086777	0.220818	-0.00532633	-0.0487439	0.0380916	-0.585023	-0.612112	-0.557927	-0.482348	-0.503471	-0.461232	-0.455283	-0.48062	-0.429947	-0.188698	-0.215856	-0.161544	0.00249834	-0.0260255	0.0310222	0.0137726	-0.0120238	0.0395691	-0.17359	-0.210333
											2.2	-0.134567	-0.141119	-0.128018	0.0012866	-0.00730482	0.00987801	-0.0142941	-0.0210715	-0.00751543	-0.474701	-0.548431	-0.400958	0.160401	0.0924415	0.228378	-0.00355794	-0.0469153	0.0397998	-0.579851	-0.607532	-0.552162	-0.47595	-0.497146	-0.454761	-0.446922	-0.472205	-0.421639	-0.19798	-0.225245	-0.170716	0.000351669	-0.0282315	0.0289347	0.0128912	-0.0129403	0.0387227	-0.179433	-0.215813
											2.23333	-0.13686	-0.143317	-0.130401	0.000400206	-0.00843599	0.00923638	-0.0151612	-0.0221018	-0.00822102	-0.472509	-0.546176	-0.398841	0.16699	0.0980614	0.235922	-0.00177064	-0.0450795	0.0415391	-0.574287	-0.602601	-0.545972	-0.469218	-0.490508	-0.447928	-0.438217	-0.463454	-0.412972	-0.20719	-0.234569	-0.179808	-0.00178031	-0.0304273	0.0268664	0.0120122	-0.0138544	0.0378781	-0.185271	-0.221362
											2.26667	-0.139088	-0.145465	-0.132708	-0.000505434	-0.00958571	0.00857478	-0.0160351	-0.0231376	-0.00893236	-0.469989	-0.543618	-0.396346	0.173548	0.103632	0.243466	3.68683e-05	-0.0432363	0.0433111	-0.568338	-0.59732	-0.539356	-0.462146	-0.483552	-0.440747	-0.429176	-0.454398	-0.403946	-0.216317	-0.243814	-0.188816	-0.00389589	-0.0326115	0.0248198	0.0111369	-0.0147641	0.0370378	-0.191096	-0.226982
											2.3	-0.14125	-0.147567	-0.134936	-0.00143077	-0.0107538	0.00789227	-0.0169132	-0.0241762	-0.0096492	-0.467129	-0.540784	-0.393486	0.180073	0.109153	0.250995	0.00186083	-0.0413896	0.0451123	-0.561998	-0.591689	-0.532315	-0.454747	-0.476276	-0.43321	-0.419791	-0.445021	-0.394569	-0.225359	-0.252982	-0.197737	-0.00599421	-0.0347834	0.022795	0.0102665	-0.0156695	0.0362019	-0.196906	-0.23269
											2.33333	-0.14335	-0.149617	-0.137079	-0.00237643	-0.0119407	0.0071879	-0.0177967	-0.0252202	-0.0103718	-0.463954	-0.537659	-0.390236	0.186567	0.114625	0.258491	0.00370378	-0.0395373	0.0469445	-0.555282	-0.585707	-0.524848	-0.447007	-0.468696	-0.425325	-0.410086	-0.43533	-0.384841	-0.23431	-0.262062	-0.206558	-0.00807426	-0.0369415	0.0207936	0.0094016	-0.0165688	0.035372	-0.2027	-0.238484
											2.36667	-0.145378	-0.151618	-0.139137	-0.003343	-0.0131469	0.00646071	-0.0186843	-0.026267	-0.0111002	-0.460438	-0.534257	-0.38662	0.193013	0.120045	0.265972	0.00556188	-0.0376814	0.0488041	-0.548174	-0.579375	-0.516973	-0.438948	-0.460811	-0.417084	-0.400052	-0.425342	-0.374769	-0.24317	-0.271055	-0.215284	-0.0101341	-0.0390848	0.0188166	0.0085435	-0.0174614	0.0345484	-0.208479	-0.244374
											2.4	-0.147338	-0.153567	-0.141108	-0.00433096	-0.0143718	0.00570992	-0.0195761	-0.0273179	-0.0118341	-0.456596	-0.530578	-0.382626	0.199411	0.12541	0.27342	0.00743729	-0.03582	0.0506946	-0.540691	-0.572693	-0.508689	-0.430562	-0.452621	-0.40851	-0.389705	-0.415057	-0.364353	-0.25193	-0.279953	-0.223911	-0.0121733	-0.0412116	0.0168645	0.0076934	-0.0183453	0.0337321	-0.214239	-0.250364
											2.43333	-0.149226	-0.155464	-0.142989	-0.00534094	-0.0156164	0.00493457	-0.0204719	-0.0283715	-0.0125739	-0.452438	-0.526622	-0.378266	0.205777	0.130721	0.280821	0.00932509	-0.0339605	0.0526107	-0.532824	-0.565652	-0.500004	-0.421865	-0.444134	-0.399595	-0.379038	-0.404473	-0.353602	-0.260591	-0.288755	-0.232432	-0.0141922	-0.0433224	0.014938	0.00685189	-0.01922	0.0329244	-0.219977	-0.256463
											2.46667	-0.151041	-0.157306	-0.144779	-0.00637357	-0.0168805	0.00413356	-0.0213733	-0.0294265	-0.0133195	-0.447965	-0.522389	-0.373542	0.21208	0.135978	0.28819	0.0112278	-0.0320973	0.0545522	-0.524598	-0.558277	-0.490919	-0.412848	-0.43535	-0.390347	-0.368065	-0.393607	-0.342522	-0.269146	-0.297451	-0.240841	-0.0161889	-0.0454142	0.0130369	0.00601985	-0.0200854	0.0321247	-0.225694	-0.262673
											2.5	-0.152785	-0.159094	-0.146477	-0.0074295	-0.0181654	0.00330593	-0.0222774	-0.0304857	-0.0140705	-0.443178	-0.517903	-0.368464	0.218335	0.141176	0.295512	0.013143	-0.0302341	0.0565194	-0.516005	-0.550552	-0.481459	-0.403527	-0.426275	-0.380779	-0.356794	-0.382466	-0.331114	-0.277594	-0.306047	-0.249145	-0.0181616	-0.0474868	0.0111635	0.00519864	-0.0209386	0.031336	-0.231389	-0.268992
											2.53333	-0.15445	-0.160824	-0.148078	-0.00850919	-0.0194693	0.0024512	-0.023187	-0.0315448	-0.0148278	-0.438087	-0.513141	-0.363021	0.224542	0.146317	0.302769	0.0150687	-0.0283727	0.0585102	-0.507054	-0.542485	-0.471623	-0.393908	-0.416925	-0.370892	-0.345225	-0.371058	-0.3194	-0.285928	-0.31453	-0.25733	-0.0201115	-0.0495403	0.00931772	0.00438867	-0.0217801	0.0305572	-0.237059	-0.275426
											2.56667	-0.156041	-0.162495	-0.149585	-0.00961312	-0.0207937	0.001568	-0.0240993	-0.0326067	-0.0155906	-0.432682	-0.508139	-0.357238	0.230686	0.151397	0.309979	0.0170058	-0.0265113	0.0605229	-0.497752	-0.534092	-0.461411	-0.383999	-0.407299	-0.3607	-0.333382	-0.359382	-0.307381	-0.294151	-0.322905	-0.2654	-0.0220365	-0.0515725	0.007499	0.00359148	-0.0226081	0.0297907	-0.242701	-0.281971
											2.6	-0.157552	-0.164105	-0.150998	-0.0107424	-0.0221404	0.000655466	-0.0250144	-0.0336699	-0.0163589	-0.426988	-0.502873	-0.351115	0.236766	0.156416	0.31711	0.0189528	-0.0246518	0.0625574	-0.488108	-0.525366	-0.45085	-0.373808	-0.397405	-0.350203	-0.321263	-0.347455	-0.295072	-0.302252	-0.331159	-0.273345	-0.023937	-0.053584	0.00570897	0.00280727	-0.023422	0.0290365	-0.248321	-0.288626
											2.63333	-0.158985	-0.165654	-0.152315	-0.0118972	-0.0235076	-0.000287231	-0.0259336	-0.0347345	-0.017134	-0.421015	-0.497367	-0.344652	0.242782	0.161372	0.324176	0.0209072	-0.0227977	0.064612	-0.47813	-0.516314	-0.439946	-0.36334	-0.387249	-0.339424	-0.308878	-0.335291	-0.282472	-0.310235	-0.339298	-0.281172	-0.025811	-0.0555706	0.00394837	0.00203707	-0.024221	0.0282952	-0.25391	-0.295389
											2.66667	-0.160338	-0.167136	-0.153537	-0.0130784	-0.0248954	-0.00126123	-0.0268555	-0.0357991	-0.0179133	-0.414741	-0.491622	-0.337873	0.248719	0.166258	0.331179	0.0228688	-0.0209455	0.0666831	-0.467818	-0.506945	-0.4287	-0.352605	-0.376847	-0.328355	-0.296248	-0.32289	-0.269598	-0.318092	-0.347315	-0.288873	-0.0276589	-0.0575359	0.00221645	0.00128186	-0.0250041	0.027568	-0.259471	-0.302254
											2.7	-0.161609	-0.168552	-0.154666	-0.0142868	-0.0263054	-0.00226743	-0.0277816	-0.0368638	-0.0186994	-0.408202	-0.485637	-0.33078	0.254592	0.171097	0.338087	0.0248396	-0.019095	0.068776	-0.457198	-0.497268	-0.417129	-0.341608	-0.366198	-0.317024	-0.283366	-0.310267	-0.256456	-0.325824	-0.355203	-0.296445	-0.0294792	-0.0594747	0.000514615	0.000542767	-0.02577	0.0268556	-0.265005	-0.309216
											2.73333	-0.162801	-0.169902	-0.155702	-0.0155223	-0.0277376	-0.0033064	-0.0287104	-0.0379298	-0.019491	-0.401399	-0.479425	-0.323372	0.260385	0.175855	0.344915	0.0268158	-0.017251	0.0708835	-0.44627	-0.48729	-0.405249	-0.330371	-0.35531	-0.305432	-0.270255	-0.297439	-0.24307	-0.333426	-0.362965	-0.303883	-0.0312719	-0.0613869	-0.00115688	-0.000180668	-0.0265187	0.0261579	-0.270504	-0.316258
											2.76667	-0.16391	-0.171179	-0.156642	-0.0167855	-0.0291936	-0.00437928	-0.0296419	-0.0389957	-0.0202881	-0.394343	-0.473	-0.315673	0.266099	0.180551	0.351647	0.0287975	-0.0154113	0.0730074	-0.435049	-0.47702	-0.393069	-0.318896	-0.344205	-0.293587	-0.256922	-0.284404	-0.22944	-0.340899	-0.370602	-0.311195	-0.0330364	-0.0632725	-0.00279829	-0.000886683	-0.0272496	0.0254762	-0.275966	-0.3234
											2.8	-0.164938	-0.172384	-0.157492	-0.0180783	-0.0306702	-0.00548701	-0.0305762	-0.0400617	-0.0210907	-0.387023	-0.46636	-0.307686	0.271733	0.185182	0.3583	0.0307847	-0.0135764	0.0751458	-0.423528	-0.466467	-0.380597	-0.307188	-0.332881	-0.281502	-0.243383	-0.271179	-0.215588	-0.34823	-0.378097	-0.318367	-0.0347723	-0.0651369	-0.00440863	-0.00157482	-0.0279608	0.0248111	-0.281397	-0.330635
											2.83333	-0.165881	-0.173513	-0.15825	-0.0194011	-0.0321721	-0.00663039	-0.0315132	-0.0411277	-0.0219001	-0.379463	-0.459506	-0.29942	0.277288	0.189734	0.364858	0.0327755	-0.0117471	0.0772989	-0.41174	-0.455638	-0.367849	-0.29527	-0.321347	-0.269199	-0.229639	-0.25777	-0.201515	-0.355432	-0.385474	-0.325401	-0.0364784	-0.0669694	-0.00598784	-0.00224495	-0.0286529	0.0241626	-0.286787	-0.337901
											2.86667	-0.16674	-0.174565	-0.158914	-0.0207525	-0.0336961	-0.0078102	-0.032453	-0.0421923	-0.0227137	-0.371677	-0.452451	-0.290903	0.282763	0.194223	0.371304	0.0347717	-0.00992179	0.0794666	-0.399685	-0.444543	-0.354835	-0.283141	-0.309618	-0.256672	-0.21571	-0.244193	-0.187236	-0.362493	-0.392676	-0.332302	-0.0381537	-0.0687701	-0.00753565	-0.00289609	-0.0293248	0.0235326	-0.292141	-0.34526
											2.9	-0.16751	-0.175541	-0.159482	-0.0221356	-0.035244	-0.00902725	-0.0333955	-0.043257	-0.0235327	-0.363664	-0.445193	-0.282122	0.288143	0.198631	0.377654	0.0367699	-0.00810344	0.0816433	-0.387379	-0.433188	-0.341562	-0.270817	-0.2977	-0.243941	-0.201614	-0.230456	-0.172765	-0.369413	-0.399764	-0.339058	-0.0397998	-0.0705495	-0.00905213	-0.00352817	-0.0299757	0.0229198	-0.29745	-0.352681
											2.93333	-0.168196	-0.176432	-0.159961	-0.0235488	-0.0368156	-0.0102825	-0.0343394	-0.0443202	-0.0243573	-0.355424	-0.43776	-0.273088	0.293427	0.202976	0.383877	0.0387716	-0.0062902	0.0838329	-0.374824	-0.421592	-0.328055	-0.258311	-0.2856	-0.231022	-0.187343	-0.216573	-0.158119	-0.376192	-0.406699	-0.345673	-0.0414145	-0.0722917	-0.0105362	-0.00414064	-0.0306064	0.0223254	-0.30272	-0.360134
											2.96667	-0.168792	-0.177244	-0.160343	-0.0249937	-0.0384125	-0.0115762	-0.035286	-0.0453835	-0.0251873	-0.346982	-0.430137	-0.26384	0.298631	0.207242	0.390005	0.0407752	-0.00448243	0.0860315	-0.362035	-0.409754	-0.314315	-0.245624	-0.273334	-0.217914	-0.172926	-0.202546	-0.143305	-0.382807	-0.41352	-0.352143	-0.0429979	-0.0740074	-0.0119879	-0.00473332	-0.0312155	0.0217494	-0.307946	-0.367648
											3	-0.169301	-0.177969	-0.160633	-0.0264718	-0.0400333	-0.0129095	-0.0362341	-0.0464453	-0.0260228	-0.338352	-0.422351	-0.254353	0.303724	0.211444	0.396021	0.0427788	-0.00268158	0.0882393	-0.34902	-0.397682	-0.300358	-0.232777	-0.260915	-0.204647	-0.158364	-0.188396	-0.128331	-0.389323	-0.42015	-0.358469	-0.04455	-0.0756912	-0.0134088	-0.00530577	-0.0318038	0.0211919	-0.313122	-0.375194
											3.03333	-0.169716	-0.178605	-0.160827	-0.0279816	-0.0416793	-0.0142828	-0.0371848	-0.0475072	-0.0268624	-0.329533	-0.414388	-0.244664	0.308738	0.215566	0.40191	0.0447841	-0.000886458	0.0904543	-0.335797	-0.385402	-0.286192	-0.219771	-0.248337	-0.191213	-0.143672	-0.174132	-0.11322	-0.395648	-0.426666	-0.364646	-0.0460702	-0.0773431	-0.0147967	-0.00585776	-0.0323693	0.020654	-0.318245	-0.38277
											3.06667	-0.170039	-0.179155	-0.160926	-0.0295231	-0.0433508	-0.0156966	-0.0381369	-0.0485663	-0.0277075	-0.320524	-0.406262	-0.234774	0.31364	0.219608	0.407687	0.0467914	0.000903267	0.0926785	-0.322374	-0.372905	-0.271835	-0.206627	-0.235628	-0.177626	-0.128866	-0.159754	-0.097978	-0.40186	-0.432992	-0.370678	-0.0475585	-0.0789632	-0.0161522	-0.00638965	-0.0329139	0.0201352	-0.323338	-0.390378
											3.1	-0.170271	-0.179614	-0.160928	-0.0310995	-0.0450459	-0.0171515	-0.0390904	-0.0496255	-0.0285554	-0.311339	-0.397984	-0.224694	0.318447	0.223572	0.413338	0.0487968	0.00268504	0.0949063	-0.308751	-0.360216	-0.257294	-0.193345	-0.222782	-0.163909	-0.113953	-0.145283	-0.0826143	-0.40788	-0.439203	-0.376561	-0.0490144	-0.0805514	-0.0174764	-0.00690045	-0.0334364	0.0196349	-0.328368	-0.398016
											3.13333	-0.170408	-0.179983	-0.160835	-0.0327075	-0.0467681	-0.0186486	-0.0400453	-0.0506818	-0.0294101	-0.302003	-0.389568	-0.214439	0.323158	0.227471	0.41886	0.0508003	0.00446073	0.0971414	-0.29496	-0.347335	-0.242586	-0.17994	-0.209819	-0.150061	-0.0989401	-0.130729	-0.067149	-0.413787	-0.445262	-0.382311	-0.050439	-0.0821077	-0.0187688	-0.00739158	-0.0339374	0.0191542	-0.333367	-0.405686
											3.16667	-0.170449	-0.180256	-0.160644	-0.034352	-0.0485155	-0.0201869	-0.0410029	-0.0517382	-0.0302675	-0.292516	-0.381	-0.204032	0.327757	0.231275	0.42424	0.0528039	0.00622931	0.0993783	-0.280995	-0.33427	-0.227711	-0.166419	-0.19674	-0.136105	-0.0838437	-0.116098	-0.0515868	-0.419502	-0.451168	-0.387875	-0.0518307	-0.0836321	-0.0200292	-0.00786182	-0.0344156	0.0186926	-0.338305	-0.413356
											3.2	-0.170397	-0.180434	-0.160357	-0.0360298	-0.0502883	-0.0217696	-0.0419619	-0.0527933	-0.0311291	-0.282878	-0.372307	-0.193448	0.332262	0.235015	0.429508	0.0548057	0.00799114	0.101619	-0.266862	-0.321039	-0.212694	-0.152796	-0.18356	-0.12204	-0.0686678	-0.101399	-0.0359405	-0.425104	-0.456884	-0.393324	-0.053191	-0.0851247	-0.0212583	-0.00831177	-0.0348735	0.0182494	-0.34318	-0.421026
											3.23333	-0.170247	-0.180519	-0.159972	-0.0377408	-0.0520881	-0.0233935	-0.0429208	-0.0538483	-0.0319948	-0.273113	-0.363487	-0.182739	0.336654	0.238676	0.434633	0.0568038	0.00974477	0.103861	-0.252597	-0.307649	-0.197536	-0.139079	-0.170285	-0.107873	-0.0534309	-0.0866385	-0.0202233	-0.430553	-0.462485	-0.398582	-0.0545189	-0.0865801	-0.0224561	-0.00874205	-0.03531	0.0178259	-0.348024	-0.428726
											3.26667	-0.170001	-0.180508	-0.15949	-0.0394883	-0.0539148	-0.0250618	-0.0438826	-0.0549019	-0.0328646	-0.26321	-0.354542	-0.171891	0.340936	0.242241	0.439615	0.0587964	0.0114902	0.106104	-0.238181	-0.294101	-0.18226	-0.125282	-0.156931	-0.0936333	-0.0381405	-0.0718352	-0.00444517	-0.435811	-0.467896	-0.403727	-0.0558149	-0.0880036	-0.0236231	-0.00915204	-0.0357249	0.0174214	-0.352775	-0.436427
											3.3	-0.169659	-0.180404	-0.158914	-0.0412722	-0.0557684	-0.0267744	-0.0448457	-0.0559555	-0.0337371	-0.253207	-0.345496	-0.160917	0.345106	0.245742	0.444469	0.0607854	0.0132278	0.108344	-0.22364	-0.280419	-0.16686	-0.111405	-0.143497	-0.0793141	-0.0228065	-0.0569954	0.0113815	-0.440956	-0.473193	-0.408719	-0.0570791	-0.0893953	-0.0247598	-0.00954175	-0.0361189	0.0170354	-0.357494	-0.444128
											3.33333	-0.169222	-0.180202	-0.158241	-0.0430909	-0.0576505	-0.0285314	-0.0458115	-0.0570092	-0.0346138	-0.243089	-0.336336	-0.14983	0.349164	0.249148	0.44918	0.0627707	0.0149568	0.110585	-0.20899	-0.266604	-0.151368	-0.0974633	-0.129997	-0.0649318	-0.00744071	-0.0421272	0.0272461	-0.445909	-0.478299	-0.41352	-0.0583114	-0.0907551	-0.0258673	-0.00991302	-0.0364926	0.0166672	-0.362152	-0.451828
											3.36667	-0.168691	-0.179907	-0.157476	-0.0449461	-0.059558	-0.0303343	-0.0467787	-0.0580628	-0.0354932	-0.232871	-0.327088	-0.138654	0.353112	0.252475	0.453748	0.0647488	0.0166761	0.11282	-0.194224	-0.252672	-0.135775	-0.0834706	-0.116447	-0.0504973	0.00794835	-0.0272408	0.0431375	-0.450749	-0.483253	-0.418207	-0.0595119	-0.092083	-0.0269445	-0.0102646	-0.0368454	0.0163168	-0.366748	-0.459529
											3.4	-0.168065	-0.179518	-0.156615	-0.0468362	-0.0614924	-0.03218	-0.0477473	-0.0591178	-0.0363754	-0.222578	-0.317752	-0.127391	0.356947	0.255722	0.458173	0.0667177	0.0183858	0.115051	-0.179365	-0.238623	-0.120108	-0.0694314	-0.102838	-0.0360207	0.0233487	-0.0123467	0.0590449	-0.455398	-0.488054	-0.422741	-0.0606857	-0.093379	-0.0279925	-0.0105978	-0.0371798	0.0159849	-0.371281	-0.46723
											3.43333	-0.167349	-0.179035	-0.155664	-0.0487627	-0.0634553	-0.03407	-0.0487159	-0.0601729	-0.0372603	-0.212196	-0.308328	-0.11605	0.360672	0.258889	0.462454	0.0686812	0.0200868	0.117277	-0.164424	-0.224474	-0.104366	-0.0553566	-0.0892011	-0.0215121	0.0387514	0.00254677	0.0749569	-0.459932	-0.492703	-0.427123	-0.0618277	-0.0946379	-0.0290123	-0.0109125	-0.0374945	0.0156695	-0.375784	-0.4749
											3.46667	-0.16654	-0.178461	-0.15462	-0.050724	-0.0654452	-0.0360029	-0.0496872	-0.0612292	-0.0381465	-0.201739	-0.298841	-0.104643	0.364285	0.261977	0.466592	0.0706355	0.021775	0.119496	-0.149399	-0.210233	-0.0885648	-0.0412565	-0.0755348	-0.00698064	0.0541464	0.01743	0.0908612	-0.464276	-0.497199	-0.431315	-0.0629379	-0.0958702	-0.0300045	-0.0112088	-0.0377902	0.015372	-0.380193	-0.482569
											3.5	-0.165638	-0.177794	-0.153482	-0.0527202	-0.0674604	-0.03798	-0.0506599	-0.0622843	-0.0390342	-0.191231	-0.289278	-0.0931813	0.36777	0.264969	0.470571	0.0725808	0.023454	0.121708	-0.134316	-0.195909	-0.0727181	-0.027139	-0.0618416	0.00756363	0.0695231	0.0322936	0.106752	-0.468468	-0.501543	-0.435392	-0.0640215	-0.0970706	-0.0309691	-0.0114878	-0.0380674	0.0150911	-0.384571	-0.490239
											3.53333	-0.164643	-0.177031	-0.152255	-0.0547497	-0.0694994	-0.04	-0.0516312	-0.0633407	-0.0399218	-0.180673	-0.279665	-0.0816719	0.371144	0.267866	0.474407	0.0745151	0.0251203	0.12391	-0.119174	-0.181518	-0.0568355	-0.0130157	-0.0481412	0.0221099	0.0848745	0.0471289	0.122612	-0.472545	-0.505735	-0.439317	-0.0650732	-0.0982392	-0.0319072	-0.0117497	-0.0383268	0.0148274	-0.388887	-0.497878
											3.56667	-0.163555	-0.176175	-0.150935	-0.0568124	-0.0715637	-0.0420596	-0.0526026	-0.064397	-0.0408081	-0.170064	-0.270001	-0.0701336	0.374391	0.270699	0.4781	0.0764384	0.0267757	0.126101	-0.10399	-0.16706	-0.0409229	0.00110586	-0.0344379	0.0366496	0.100185	0.0619252	0.138441	-0.476432	-0.509774	-0.443128	-0.0660983	-0.0993706	-0.0328186	-0.0119943	-0.0385684	0.0145791	-0.393141	-0.505485
											3.6	-0.162372	-0.175221	-0.149522	-0.0589053	-0.0736502	-0.0441603	-0.0535725	-0.0654521	-0.041693	-0.159431	-0.260287	-0.05857	0.377527	0.273436	0.481633	0.0783508	0.0284183	0.128282	-0.0887734	-0.152552	-0.024996	0.0152158	-0.0207403	0.0511719	0.115449	0.0766734	0.154217	-0.480204	-0.513623	-0.446748	-0.0670916	-0.100481	-0.0337046	-0.0122236	-0.0387934	0.0143467	-0.397333	-0.513093
											3.63333	-0.161095	-0.174172	-0.148016	-0.0610298	-0.0757605	-0.0462991	-0.0545397	-0.0665057	-0.0425737	-0.148772	-0.250548	-0.0469951	0.380551	0.276078	0.485007	0.0802487	0.03005	0.130449	-0.073534	-0.138003	-0.00906505	0.0293036	-0.00705985	0.0656673	0.130653	0.0913652	0.16994	-0.483786	-0.517357	-0.450253	-0.0680583	-0.101554	-0.0345651	-0.0124357	-0.0390018	0.0141298	-0.401463	-0.5207
											3.66667	-0.15972	-0.173024	-0.146416	-0.0631828	-0.0778913	-0.0484759	-0.0555042	-0.067558	-0.0434518	-0.1381	-0.240784	-0.0354164	0.383431	0.278641	0.488238	0.0821337	0.0316652	0.132602	-0.0582771	-0.12342	0.00686269	0.0433623	0.00659713	0.0801265	0.145795	0.105996	0.185594	-0.487254	-0.520901	-0.453569	-0.0689985	-0.1026	-0.0354017	-0.012633	-0.0391941	0.0139281	-0.405531	-0.528246
											3.7	-0.158247	-0.171772	-0.144722	-0.065366	-0.0800428	-0.0506876	-0.0564659	-0.0686075	-0.0443243	-0.127416	-0.230994	-0.0238428	0.386217	0.281124	0.49131	0.0840061	0.0332695	0.134743	-0.0430168	-0.108812	0.0227752	0.0573819	0.0202217	0.09454	0.160861	0.12055	0.201164	-0.490569	-0.52433	-0.456769	-0.0699121	-0.103615	-0.0362133	-0.0128149	-0.0393712	0.0137407	-0.409536	-0.535791
											3.73333	-0.156672	-0.170416	-0.142929	-0.0675745	-0.0822148	-0.0529341	-0.0574221	-0.0696556	-0.04519	-0.116739	-0.221192	-0.0122883	0.388875	0.283511	0.494238	0.085862	0.0348574	0.136866	-0.0277641	-0.0941877	0.0386603	0.0713529	0.0338039	0.108903	0.175843	0.135028	0.21665	-0.493694	-0.527607	-0.459818	-0.0707991	-0.104603	-0.0370016	-0.0129821	-0.0395328	0.0135686	-0.413449	-0.543306
											3.76667	-0.154997	-0.168956	-0.141037	-0.0698083	-0.0844043	-0.0552139	-0.0583743	-0.0707011	-0.0460475	-0.10607	-0.211377	-0.000758599	0.391405	0.285803	0.497008	0.0877033	0.0364326	0.138974	-0.0125272	-0.079564	0.0545104	0.0852695	0.047336	0.1232	0.190725	0.149407	0.232044	-0.496742	-0.530694	-0.462752	-0.0716596	-0.105559	-0.0377664	-0.0131352	-0.039681	0.01341	-0.41733	-0.550758
											3.8	-0.15322	-0.16739	-0.139047	-0.0720675	-0.0866112	-0.0575253	-0.0593209	-0.0717437	-0.0468981	-0.0954214	-0.201575	0.0107367	0.393825	0.288015	0.499618	0.08953	0.0379931	0.141065	0.00268523	-0.0649445	0.0703146	0.0991172	0.0608108	0.137425	0.205509	0.163686	0.247331	-0.4996	-0.533666	-0.465534	-0.0724989	-0.106483	-0.038509	-0.0132741	-0.0398138	0.0132655	-0.42115	-0.558179
											3.83333	-0.151337	-0.165715	-0.136959	-0.074352	-0.0888371	-0.0598653	-0.060262	-0.072785	-0.0477391	-0.084799	-0.191785	0.022186	0.396101	0.290132	0.502085	0.0913385	0.0395391	0.143138	0.0178623	-0.05034	0.0860621	0.112892	0.0742218	0.151563	0.220185	0.177866	0.262496	-0.502343	-0.536486	-0.468163	-0.0733062	-0.107386	-0.0392282	-0.0134001	-0.0399342	0.013134	-0.424876	-0.56557
											3.86667	-0.149352	-0.163932	-0.134769	-0.0766572	-0.0910789	-0.0622338	-0.0611963	-0.0738222	-0.0485704	-0.0742119	-0.182008	0.0335845	0.398281	0.292169	0.504393	0.0931288	0.0410669	0.145191	0.0329957	-0.035758	0.101746	0.126588	0.0875545	0.165614	0.234739	0.191924	0.277547	-0.504897	-0.539153	-0.47064	-0.0740924	-0.108257	-0.0399262	-0.0135126	-0.0400412	0.013016	-0.428509	-0.572898
											3.9	-0.147261	-0.162041	-0.132479	-0.0789845	-0.0933381	-0.0646293	-0.0621251	-0.0748594	-0.0493909	-0.0636676	-0.172257	0.04492	0.400318	0.294111	0.506541	0.0949045	0.0425819	0.147225	0.0480766	-0.0212077	0.117363	0.140189	0.100807	0.17957	0.249164	0.20586	0.29246	-0.507335	-0.541706	-0.473002	-0.0748466	-0.109096	-0.0406023	-0.0136122	-0.0401352	0.0129102	-0.43208	-0.580164
											3.93333	-0.145063	-0.16004	-0.130087	-0.0813308	-0.0956115	-0.0670501	-0.0630457	-0.0758924	-0.0501989	-0.0531725	-0.16253	0.0561862	0.40226	0.295973	0.508547	0.0966601	0.0440804	0.14924	0.0630941	-0.00669976	0.132889	0.153695	0.113966	0.193418	0.263451	0.219673	0.307236	-0.50966	-0.544069	-0.475251	-0.0755849	-0.109909	-0.0412567	-0.0136995	-0.040217	0.012818	-0.435558	-0.587368
											3.96667	-0.142762	-0.15793	-0.127594	-0.0836961	-0.0979008	-0.0694914	-0.063958	-0.0769228	-0.0509946	-0.042734	-0.152841	0.0673768	0.404059	0.29774	0.510393	0.0983975	0.0455608	0.151232	0.0780415	0.00775827	0.148323	0.167093	0.12703	0.207157	0.2776	0.233342	0.321859	-0.511832	-0.546317	-0.477308	-0.0762914	-0.110695	-0.0418904	-0.0137751	-0.0402871	0.0127375	-0.438942	-0.594509
											4	-0.140356	-0.15571	-0.125	-0.0860789	-0.100204	-0.0719534	-0.0648635	-0.0779503	-0.0517753	-0.0323586	-0.143203	0.0784831	0.405746	0.299411	0.51208	0.100115	0.0470247	0.153203	0.0929113	0.0221587	0.163656	0.180383	0.139993	0.220772	0.291597	0.246865	0.336329	-0.513851	-0.548451	-0.47929	-0.0769766	-0.111455	-0.0425023	-0.0138384	-0.0403461	0.0126693	-0.442234	-0.601558
											4.03333	-0.137844	-0.153384	-0.122308	-0.0884791	-0.102522	-0.0744344	-0.065758	-0.0789738	-0.0525422	-0.0220537	-0.133602	0.0894986	0.407321	0.301003	0.51364	0.101812	0.0484723	0.15515	0.107694	0.0364938	0.17889	0.193548	0.152847	0.234257	0.305441	0.260244	0.350639	-0.515757	-0.550394	-0.481119	-0.0776406	-0.112188	-0.0430946	-0.0138906	-0.040394	0.0126127	-0.445432	-0.608545
											4.06667	-0.135231	-0.150949	-0.119511	-0.090892	-0.104853	-0.0769312	-0.0666429	-0.0799945	-0.0532913	-0.0118251	-0.124065	0.100415	0.40877	0.302499	0.515025	0.103489	0.0499016	0.157075	0.122377	0.0507554	0.193998	0.206598	0.165577	0.247612	0.319118	0.273454	0.364773	-0.517509	-0.552223	-0.482834	-0.078278	-0.112889	-0.0436666	-0.0139324	-0.0404315	0.0125672	-0.448537	-0.615469
											4.1	-0.132514	-0.148409	-0.116619	-0.0933175	-0.107194	-0.0794407	-0.0675168	-0.0810097	-0.0540239	-0.00167973	-0.114585	0.111226	0.410091	0.303915	0.516266	0.105145	0.0513144	0.158975	0.13696	0.0649353	0.20899	0.219503	0.178185	0.260821	0.332626	0.286512	0.378732	-0.519148	-0.5539	-0.484396	-0.0788941	-0.113569	-0.044218	-0.0139638	-0.0404598	0.0125322	-0.451518	-0.622269
											4.13333	-0.129696	-0.145766	-0.113629	-0.0957541	-0.109548	-0.0819613	-0.0683798	-0.0820209	-0.0547386	0.00837659	-0.105172	0.121925	0.4113	0.305236	0.517364	0.106778	0.0527073	0.160849	0.151435	0.0790259	0.22384	0.232277	0.190661	0.273885	0.345951	0.299394	0.392515	-0.520634	-0.555462	-0.485844	-0.0794837	-0.114217	-0.0447518	-0.0139859	-0.0404795	0.0125076	-0.454406	-0.629008
											4.16667	-0.126779	-0.143016	-0.11054	-0.0982018	-0.111912	-0.0844899	-0.0692303	-0.0830279	-0.0554328	0.0183394	-0.0958284	0.132506	0.412399	0.306462	0.518319	0.108388	0.0540801	0.162698	0.165792	0.0930198	0.238556	0.244899	0.203007	0.28679	0.3591	0.3121	0.4061	-0.522044	-0.55691	-0.487178	-0.0800574	-0.114843	-0.0452649	-0.0139988	-0.0404899	0.0124929	-0.4572	-0.635622
											4.2	-0.123762	-0.140165	-0.107358	-0.100654	-0.114285	-0.0870247	-0.0700686	-0.0840294	-0.0561078	0.0282059	-0.0865604	0.142976	0.413369	0.307608	0.519115	0.109974	0.055431	0.164517	0.180025	0.10691	0.253131	0.257368	0.215209	0.299535	0.372058	0.324631	0.419493	-0.523263	-0.558168	-0.488359	-0.0806045	-0.115444	-0.0457605	-0.0140031	-0.0404936	0.0124867	-0.459871	-0.642142
											4.23333	-0.120651	-0.137216	-0.104084	-0.103115	-0.116668	-0.0895612	-0.0708931	-0.0850254	-0.0567609	0.037964	-0.0773756	0.153307	0.414229	0.308674	0.519784	0.111536	0.0567618	0.166309	0.194123	0.120692	0.267547	0.269693	0.227257	0.312121	0.384826	0.336971	0.432681	-0.524407	-0.559349	-0.489426	-0.0811303	-0.116017	-0.046238	-0.0140001	-0.0404899	0.0124892	-0.462448	-0.64857
											4.26667	-0.117442	-0.134165	-0.100719	-0.105575	-0.119056	-0.092096	-0.0717039	-0.0860159	-0.057392	0.0476137	-0.0682752	0.1635	0.414961	0.309629	0.520293	0.113072	0.0580726	0.168072	0.208089	0.134366	0.281812	0.281843	0.239161	0.324525	0.397395	0.34912	0.445662	-0.525397	-0.560378	-0.490416	-0.0816349	-0.11657	-0.046698	-0.0139902	-0.0404801	0.0124996	-0.464901	-0.654904
											4.3	-0.11414	-0.131019	-0.0972638	-0.108037	-0.121448	-0.0946261	-0.072501	-0.087001	-0.0580011	0.0571501	-0.0592655	0.173567	0.415582	0.31052	0.520659	0.114581	0.0593597	0.169802	0.221904	0.147906	0.295903	0.293833	0.250905	0.336762	0.409757	0.36107	0.458437	-0.526274	-0.561293	-0.491255	-0.0821183	-0.117096	-0.0471415	-0.0139742	-0.0404653	0.0125168	-0.467261	-0.661146
											4.33333	-0.110748	-0.127777	-0.0937186	-0.110497	-0.123847	-0.0971483	-0.0732817	-0.0879778	-0.0585855	0.066568	-0.0503503	0.183482	0.416091	0.3113	0.520882	0.116065	0.0606231	0.171505	0.235578	0.161329	0.309835	0.30565	0.262482	0.348811	0.421906	0.372829	0.470991	-0.527036	-0.562093	-0.491979	-0.0825857	-0.1176	-0.0475681	-0.0139521	-0.0404456	0.0125408	-0.469497	-0.667263
											4.36667	-0.107265	-0.12444	-0.0900886	-0.112953	-0.126247	-0.0996594	-0.0740486	-0.0889491	-0.059148	0.0758612	-0.0415346	0.193259	0.416489	0.312001	0.520961	0.11752	0.0618647	0.173175	0.249101	0.17461	0.323584	0.317285	0.2739	0.360678	0.433849	0.384383	0.483323	-0.527684	-0.562741	-0.492588	-0.0830266	-0.118078	-0.0479797	-0.0139257	-0.0404217	0.0125709	-0.47167	-0.673287
											4.4	-0.103693	-0.121012	-0.0863711	-0.115402	-0.128649	-0.102155	-0.074799	-0.0899136	-0.0596845	0.0850321	-0.0328184	0.202885	0.41676	0.312621	0.520914	0.118947	0.0630825	0.174812	0.262458	0.187758	0.337157	0.328746	0.285136	0.37235	0.445578	0.395722	0.495434	-0.528179	-0.563274	-0.493084	-0.0834568	-0.118535	-0.0483754	-0.0138943	-0.0403952	0.012606	-0.47372	-0.679218
											4.43333	-0.100033	-0.117491	-0.0825716	-0.117841	-0.13105	-0.104631	-0.075533	-0.0908698	-0.0601962	0.0940708	-0.0242107	0.212347	0.416935	0.313147	0.520723	0.120347	0.0642784	0.176418	0.275647	0.200756	0.350539	0.340019	0.296205	0.383833	0.457078	0.406848	0.507315	-0.528598	-0.563693	-0.493503	-0.0838658	-0.118971	-0.0487563	-0.0138599	-0.0403657	0.0126459	-0.475645	-0.685024
											4.46667	-0.0962853	-0.11388	-0.0786874	-0.120268	-0.133452	-0.107083	-0.0762491	-0.0918164	-0.0606805	0.102978	-0.01571	0.221671	0.416982	0.313576	0.520404	0.12172	0.0654488	0.17799	0.28867	0.213612	0.363736	0.351103	0.307094	0.39512	0.468364	0.417768	0.51896	-0.528903	-0.563998	-0.49377	-0.0842536	-0.119385	-0.0491217	-0.0138212	-0.0403332	0.0126908	-0.477508	-0.690707
											4.5	-0.092453	-0.110182	-0.0747239	-0.122682	-0.135852	-0.109512	-0.0769475	-0.0927548	-0.0611401	0.111748	-0.00732456	0.230818	0.416935	0.313926	0.519943	0.123064	0.0665956	0.179532	0.301518	0.226309	0.376734	0.361998	0.3178	0.406196	0.479421	0.428466	0.530376	-0.529093	-0.564189	-0.49396	-0.0846254	-0.119778	-0.0494718	-0.0137806	-0.0403	0.0127387	-0.479247	-0.696327
											4.53333	-0.0885387	-0.106396	-0.0706812	-0.125079	-0.138248	-0.111909	-0.0776279	-0.0936836	-0.0615722	0.120377	0.00094576	0.239814	0.416775	0.314197	0.519354	0.124382	0.0677222	0.181042	0.31419	0.238848	0.389532	0.372698	0.328318	0.41707	0.490249	0.438942	0.541548	-0.52917	-0.564265	-0.494037	-0.084976	-0.120144	-0.0498085	-0.013737	-0.0402643	0.012791	-0.480893	-0.701792
											4.56667	-0.0845424	-0.102526	-0.0665619	-0.127457	-0.14064	-0.114276	-0.0782906	-0.0946028	-0.0619783	0.128865	0.00909613	0.248633	0.416521	0.314388	0.518638	0.125675	0.068827	0.182528	0.326679	0.251228	0.402129	0.383194	0.338648	0.42774	0.50084	0.449197	0.552482	-0.529132	-0.564265	-0.493998	-0.0853106	-0.120495	-0.0501293	-0.0136909	-0.040228	0.0128469	-0.482414	-0.707164
											4.6	-0.0804669	-0.0985704	-0.0623633	-0.129816	-0.143029	-0.116605	-0.0789326	-0.0955097	-0.062357	0.137205	0.0171261	0.257289	0.416155	0.314484	0.51781	0.126942	0.0699118	0.183968	0.338984	0.263442	0.414518	0.393487	0.348782	0.4382	0.511194	0.459231	0.563165	-0.528979	-0.564112	-0.493846	-0.0856293	-0.120824	-0.0504364	-0.0136423	-0.0401906	0.0129053	-0.483842	-0.71238
											4.63333	-0.0763148	-0.0945359	-0.0580937	-0.132153	-0.145409	-0.118896	-0.0795569	-0.0964055	-0.0627082	0.145395	0.0250309	0.265768	0.415677	0.314515	0.516855	0.128185	0.0709783	0.18539	0.351097	0.27548	0.426706	0.403585	0.358727	0.448443	0.52132	0.469028	0.573611	-0.528712	-0.563846	-0.493617	-0.0859268	-0.121127	-0.0507264	-0.0135919	-0.0401518	0.012968	-0.485147	-0.717504
											4.66667	-0.0720862	-0.0904193	-0.0537503	-0.134465	-0.147784	-0.121145	-0.0801605	-0.0972891	-0.0630306	0.153446	0.0328109	0.274083	0.41512	0.314452	0.515773	0.129406	0.0720247	0.186794	0.363011	0.287352	0.438678	0.413472	0.368469	0.458468	0.531201	0.478604	0.583798	-0.528369	-0.563465	-0.493274	-0.086203	-0.121409	-0.0510015	-0.0135397	-0.0401119	0.0130332	-0.486358	-0.722503
											4.7	-0.0677837	-0.086229	-0.0493385	-0.136751	-0.150151	-0.123352	-0.0807436	-0.0981602	-0.0633269	0.161346	0.0404611	0.282223	0.414452	0.314324	0.514579	0.130606	0.0730584	0.188161	0.37474	0.299048	0.450433	0.423149	0.378022	0.468275	0.540845	0.487943	0.59374	-0.527912	-0.562969	-0.492817	-0.0864632	-0.121669	-0.0512607	-0.013485	-0.0400719	0.013102	-0.487444	-0.727347
											4.73333	-0.0634102	-0.0819621	-0.0448611	-0.139008	-0.152505	-0.12551	-0.0813061	-0.0990191	-0.0635945	0.169094	0.0479829	0.290198	0.413704	0.314117	0.513274	0.131786	0.0740739	0.189492	0.386261	0.310561	0.46197	0.432615	0.387365	0.477865	0.550237	0.497052	0.60343	-0.527341	-0.562398	-0.492284	-0.0867023	-0.121908	-0.0515029	-0.013429	-0.0400307	0.0131727	-0.488438	-0.732098
											4.76667	-0.0589711	-0.0776241	-0.0403154	-0.141236	-0.154851	-0.127622	-0.081848	-0.0998628	-0.0638332	0.176679	0.0553723	0.297984	0.41286	0.313831	0.511873	0.132947	0.0750784	0.190823	0.397591	0.321898	0.473291	0.441871	0.396505	0.487237	0.559401	0.505926	0.612868	-0.526655	-0.561712	-0.491636	-0.0869253	-0.12212	-0.0517281	-0.0133706	-0.0399883	0.0132471	-0.489307	-0.736694
											4.8	-0.0544637	-0.0732178	-0.0357096	-0.143432	-0.157182	-0.12968	-0.0823693	-0.100693	-0.0640458	0.184112	0.0626269	0.305594	0.411921	0.313481	0.510361	0.134092	0.0760702	0.192117	0.40872	0.333044	0.484387	0.450917	0.405449	0.496391	0.568312	0.51457	0.622054	-0.525893	-0.560911	-0.490912	-0.0871219	-0.122306	-0.0519358	-0.013311	-0.0399459	0.0133239	-0.490084	-0.741165
											4.83333	-0.0498961	-0.0687459	-0.0310436	-0.145593	-0.159506	-0.131687	-0.0828673	-0.101506	-0.0642297	0.191395	0.0697493	0.31304	0.410902	0.313067	0.508738	0.135218	0.0770492	0.193393	0.41964	0.344015	0.495266	0.459752	0.414183	0.505321	0.576987	0.522977	0.630989	-0.525016	-0.559997	-0.490074	-0.0872972	-0.122476	-0.0521255	-0.0132495	-0.0399029	0.0134032	-0.490736	-0.745481
											4.86667	-0.0452657	-0.0642111	-0.0263216	-0.147719	-0.161803	-0.133639	-0.0833448	-0.102303	-0.0643847	0.198513	0.0767368	0.320297	0.409804	0.312574	0.507019	0.13633	0.078019	0.194651	0.43036	0.354793	0.505927	0.468369	0.422713	0.514025	0.585409	0.531147	0.639671	-0.524064	-0.558968	-0.489121	-0.0874565	-0.122614	-0.0522976	-0.0131874	-0.0398599	0.0134843	-0.491264	-0.749673
											4.9	-0.0405778	-0.0596135	-0.0215438	-0.149808	-0.164084	-0.135534	-0.0837989	-0.103085	-0.0645137	0.205481	0.0835883	0.327378	0.408611	0.312017	0.50522	0.137428	0.0789798	0.195873	0.440872	0.365388	0.516356	0.476777	0.431048	0.522505	0.593595	0.539089	0.648101	-0.522997	-0.557863	-0.48813	-0.0875893	-0.122731	-0.0524516	-0.0131248	-0.0398168	0.0135667	-0.491698	-0.75371
											4.93333	-0.0358353	-0.0549585	-0.0167133	-0.151855	-0.166334	-0.13737	-0.0842297	-0.103848	-0.0646124	0.212297	0.0903036	0.334295	0.407353	0.31138	0.503311	0.138511	0.0799296	0.197094	0.451183	0.3758	0.526567	0.484966	0.439165	0.530767	0.601536	0.546801	0.656271	-0.521815	-0.556682	-0.486987	-0.0877062	-0.122827	-0.052587	-0.0130621	-0.0397744	0.0136509	-0.492009	-0.757622
											4.96667	-0.0310409	-0.0502487	-0.0118336	-0.153862	-0.168584	-0.139148	-0.0846385	-0.104593	-0.0646838	0.218949	0.096883	0.341023	0.406016	0.310696	0.501321	0.139579	0.0808722	0.198279	0.461286	0.38602	0.536553	0.492953	0.447086	0.538812	0.609233	0.554277	0.664198	-0.520558	-0.555348	-0.485768	-0.0877965	-0.122896	-0.052705	-0.0129994	-0.0397338	0.0137345	-0.492226	-0.76138
											5	-0.0261962	-0.0454871	-0.0069063	-0.155827	-0.170786	-0.140865	-0.085024	-0.105319	-0.064729	0.22545	0.103326	0.347587	0.404584	0.309947	0.499236	0.140633	0.0818038	0.199464	0.471189	0.396056	0.546322	0.500715	0.454805	0.546632	0.616694	0.561524	0.671864	-0.519224	-0.553938	-0.484472	-0.0878708	-0.122938	-0.0528054	-0.0129385	-0.0396945	0.0138175	-0.492319	-0.765013
											5.03333	-0.0213041	-0.0406735	-0.00193478	-0.157747	-0.172972	-0.142521	-0.0853835	-0.106023	-0.0647441	0.2318	0.109631	0.353962	0.403088	0.30912	0.497071	0.141668	0.0827244	0.200613	0.480875	0.405892	0.555866	0.508273	0.462312	0.554226	0.62391	0.568533	0.679286	-0.517776	-0.552452	-0.4831	-0.0879239	-0.12296	-0.0528882	-0.0128801	-0.0396588	0.0138986	-0.492319	-0.76849
											5.06667	-0.0163673	-0.0358135	0.00307921	-0.159617	-0.175127	-0.144113	-0.0857209	-0.106709	-0.0647332	0.237987	0.115798	0.360174	0.401528	0.308244	0.494811	0.142691	0.0836341	0.201743	0.49036	0.415544	0.565185	0.515614	0.469617	0.561611	0.630889	0.575322	0.686464	-0.516252	-0.550852	-0.481614	-0.0879611	-0.122965	-0.0529551	-0.0128242	-0.0396257	0.0139779	-0.492226	-0.771813
											5.1	-0.0113867	-0.030907	0.00813443	-0.161439	-0.17725	-0.145643	-0.0860324	-0.107371	-0.0646934	0.244022	0.121828	0.366209	0.399889	0.30729	0.492488	0.143696	0.0845347	0.202855	0.499645	0.425004	0.574287	0.522745	0.476726	0.568771	0.637632	0.581881	0.69339	-0.514613	-0.549175	-0.48009	-0.0879771	-0.122944	-0.0530061	-0.0127725	-0.039598	0.0140535	-0.491978	-0.775011
											5.13333	-0.00636426	-0.0259575	0.013229	-0.163213	-0.179325	-0.147106	-0.0863177	-0.108011	-0.0646261	0.249906	0.127718	0.37208	0.39817	0.306271	0.490068	0.14468	0.0854189	0.203949	0.508714	0.434281	0.583155	0.529665	0.483624	0.575705	0.644138	0.588211	0.700064	-0.512937	-0.547422	-0.478451	-0.0879717	-0.122901	-0.0530412	-0.0127258	-0.0395753	0.0141236	-0.491667	-0.778054
											5.16667	-0.00130265	-0.0209657	0.0183602	-0.16494	-0.181369	-0.148504	-0.0865798	-0.108628	-0.0645315	0.255626	0.133476	0.377775	0.396403	0.305205	0.487586	0.145646	0.0862904	0.205006	0.517582	0.443358	0.591806	0.536375	0.49032	0.58243	0.650407	0.594313	0.706501	-0.511146	-0.545555	-0.476737	-0.0879505	-0.122843	-0.0530624	-0.0126853	-0.0395593	0.0141888	-0.491233	-0.780942
											5.2	0.0037962	-0.015934	0.0235264	-0.166603	-0.183381	-0.149837	-0.0868157	-0.109221	-0.0644094	0.261194	0.139095	0.383293	0.394541	0.304074	0.485023	0.146593	0.0871454	0.206045	0.526242	0.452251	0.60024	0.542881	0.496819	0.588936	0.656439	0.600185	0.712687	-0.509279	-0.543612	-0.474946	-0.0879186	-0.122763	-0.0530699	-0.0126514	-0.0395501	0.0142472	-0.490705	-0.783705
											5.23333	0.00893041	-0.0108646	0.0287257	-0.168219	-0.185345	-0.151103	-0.0870243	-0.109789	-0.0642612	0.266599	0.144563	0.388636	0.392631	0.302865	0.482381	0.147517	0.0879859	0.207048	0.534701	0.460944	0.608449	0.549171	0.503116	0.595225	0.662235	0.605843	0.718627	-0.507335	-0.541592	-0.473079	-0.0878655	-0.122668	-0.0530646	-0.0126256	-0.0395488	0.0142976	-0.490053	-0.786283
											5.26667	0.014098	-0.00575962	0.0339547	-0.169788	-0.187262	-0.152302	-0.0872081	-0.110331	-0.0640842	0.271866	0.149893	0.393826	0.390641	0.301608	0.479675	0.148418	0.0888062	0.208033	0.542943	0.469445	0.616433	0.555249	0.509209	0.601297	0.667802	0.611272	0.724331	-0.505316	-0.539496	-0.471135	-0.0878018	-0.122551	-0.053047	-0.0126084	-0.0395568	0.0143394	-0.489307	-0.788736
											5.3	0.0192967	-0.000621119	0.0392139	-0.171277	-0.189132	-0.153432	-0.0873645	-0.110846	-0.0638812	0.276956	0.155096	0.398828	0.388588	0.300271	0.47689	0.149293	0.0896084	0.208981	0.550977	0.477755	0.6242	0.561125	0.515092	0.607151	0.673124	0.616472	0.729784	-0.50322	-0.537324	-0.469116	-0.0877221	-0.122423	-0.0530184	-0.012601	-0.0395746	0.0143719	-0.488469	-0.791034
											5.33333	0.0245247	0.00454926	0.0445003	-0.172719	-0.190938	-0.154495	-0.0874949	-0.111338	-0.0636521	0.281908	0.160136	0.403666	0.386471	0.298886	0.474041	0.150144	0.0903905	0.209892	0.558803	0.485863	0.631734	0.566783	0.520779	0.612787	0.678217	0.621444	0.734991	-0.501048	-0.535076	-0.467058	-0.0876265	-0.12228	-0.0529785	-0.0126047	-0.0396023	0.0143935	-0.487506	-0.793176
											5.36667	0.0297808	0.00974962	0.0498114	-0.174097	-0.192712	-0.155486	-0.0875978	-0.1118	-0.0633942	0.286695	0.16505	0.408341	0.384275	0.297438	0.471128	0.150968	0.0911489	0.210785	0.566411	0.493781	0.639042	0.572238	0.526263	0.618206	0.683082	0.626201	0.739962	-0.498838	-0.53279	-0.464886	-0.0875256	-0.12212	-0.0529281	-0.0126189	-0.039641	0.0144033	-0.48642	-0.795132
											5.4	0.0350618	0.0149779	0.0551443	-0.175412	-0.194423	-0.156408	-0.0876732	-0.112235	-0.0631102	0.291319	0.169812	0.412839	0.382031	0.295926	0.468152	0.151765	0.0918873	0.211642	0.573819	0.501497	0.646133	0.577475	0.531544	0.623407	0.687701	0.630721	0.744682	-0.496551	-0.530389	-0.462714	-0.0874087	-0.121945	-0.052868	-0.0126447	-0.0396914	0.0144015	-0.48524	-0.796964
											5.43333	0.0403674	0.0202326	0.0605019	-0.176663	-0.196071	-0.157261	-0.0877212	-0.112641	-0.0628015	0.295792	0.174424	0.41716	0.379723	0.29435	0.465112	0.152534	0.0926019	0.212463	0.580994	0.509006	0.65299	0.582502	0.536614	0.62839	0.692092	0.635028	0.749164	-0.494189	-0.52795	-0.460428	-0.0872812	-0.121759	-0.052799	-0.0126834	-0.0397541	0.0143873	-0.483967	-0.79861
											5.46667	0.0456948	0.0255117	0.0658758	-0.177852	-0.197655	-0.15804	-0.0877404	-0.113017	-0.0624654	0.300113	0.178896	0.421318	0.377367	0.29271	0.462009	0.153276	0.0932947	0.213265	0.587968	0.516314	0.659623	0.587311	0.541474	0.633149	0.696246	0.639098	0.753394	-0.491788	-0.525435	-0.458103	-0.0871378	-0.121557	-0.0527209	-0.0127344	-0.0398285	0.0143597	-0.482569	-0.800101
											5.5	0.0510414	0.030814	0.0712689	-0.178961	-0.199192	-0.158745	-0.0877322	-0.113363	-0.0621032	0.304259	0.183218	0.425299	0.374932	0.291023	0.458841	0.153989	0.0939619	0.214012	0.594717	0.523413	0.666022	0.591918	0.546138	0.637697	0.700171	0.642947	0.757388	-0.489311	-0.522882	-0.455741	-0.0869891	-0.121345	-0.0526327	-0.0127996	-0.0399164	0.0143179	-0.481048	-0.801467
											5.53333	0.0564072	0.036136	0.0766783	-0.180022	-0.20065	-0.159395	-0.0876965	-0.113678	-0.0617149	0.308252	0.187388	0.429117	0.372449	0.289257	0.455642	0.154673	0.0946073	0.214741	0.601258	0.530313	0.672195	0.596299	0.550585	0.64202	0.703852	0.646574	0.761137	-0.486758	-0.520215	-0.453302	-0.0868297	-0.121122	-0.0525366	-0.012877	-0.0400166	0.0142625	-0.479433	-0.802647
											5.56667	0.061792	0.0414799	0.0821042	-0.181004	-0.202044	-0.159949	-0.0876307	-0.113961	-0.0612992	0.312083	0.191407	0.432758	0.369903	0.287442	0.452364	0.155327	0.0952253	0.215434	0.607565	0.536995	0.678135	0.60047	0.554821	0.646119	0.707295	0.649964	0.764596	-0.484167	-0.517548	-0.450787	-0.0866598	-0.120883	-0.0524319	-0.0129686	-0.0401303	0.0141931	-0.477725	-0.80364
											5.6	0.0671906	0.0468374	0.087541	-0.181907	-0.203375	-0.16044	-0.087536	-0.114213	-0.0608588	0.315749	0.195288	0.436223	0.367309	0.28558	0.449053	0.155956	0.0958233	0.216091	0.613655	0.543469	0.68385	0.604431	0.558854	0.65	0.71051	0.653133	0.76788	-0.481538	-0.514804	-0.448272	-0.0864739	-0.120633	-0.0523183	-0.0130743	-0.0402569	0.0141082	-0.475893	-0.80451
											5.63333	0.0726028	0.0522141	0.0929887	-0.182747	-0.204642	-0.160868	-0.0874125	-0.114433	-0.0603937	0.319264	0.199005	0.439524	0.364667	0.283654	0.445695	0.156556	0.0963976	0.21671	0.619528	0.549734	0.689322	0.608166	0.562677	0.653663	0.713488	0.656073	0.770934	-0.478832	-0.511984	-0.445681	-0.0862826	-0.120373	-0.0521956	-0.0131936	-0.0403959	0.0140093	-0.473968	-0.805193
											5.66667	0.0780259	0.0576072	0.0984474	-0.183523	-0.20583	-0.161217	-0.0872603	-0.114618	-0.0599012	0.322616	0.20257	0.442648	0.361977	0.281665	0.442273	0.157126	0.0969482	0.217312	0.625176	0.555791	0.69457	0.611692	0.56629	0.657101	0.71623	0.658784	0.773683	-0.476089	-0.509126	-0.443013	-0.0860808	-0.120097	-0.0520638	-0.013327	-0.0405489	0.013895	-0.471919	-0.805721
											5.7	0.0834627	0.0630084	0.103914	-0.184221	-0.206939	-0.161486	-0.0870778	-0.11477	-0.059384	0.325803	0.205985	0.445622	0.359223	0.279628	0.438835	0.157672	0.097475	0.217859	0.630607	0.561622	0.699584	0.615007	0.569692	0.660322	0.718742	0.661281	0.776203	-0.473269	-0.50623	-0.440308	-0.085863	-0.11981	-0.0519231	-0.0134745	-0.0407149	0.0137659	-0.469776	-0.806062
											5.73333	0.0889077	0.0684261	0.109389	-0.184838	-0.207985	-0.161692	-0.0868665	-0.11489	-0.0588421	0.32884	0.20926	0.448406	0.356438	0.277543	0.435333	0.158191	0.0979818	0.218406	0.635805	0.567245	0.704364	0.618104	0.572883	0.663325	0.721017	0.663541	0.778494	-0.470411	-0.503258	-0.437564	-0.0856399	-0.119507	-0.0517722	-0.0136362	-0.0408938	0.013622	-0.467509	-0.806249
											5.76667	0.0943609	0.073852	0.11487	-0.185393	-0.208951	-0.161819	-0.0866237	-0.114975	-0.0582741	0.3317	0.212372	0.451039	0.353605	0.275394	0.431816	0.158683	0.0984668	0.218898	0.640794	0.57266	0.708919	0.620991	0.575872	0.666111	0.723064	0.665587	0.780556	-0.467515	-0.500248	-0.434783	-0.0854062	-0.119194	-0.0516124	-0.0138114	-0.0410855	0.0134622	-0.465149	-0.80628
											5.8	0.0998196	0.0792888	0.120353	-0.185852	-0.209854	-0.161866	-0.0863534	-0.115024	-0.0576828	0.334421	0.215333	0.453509	0.350724	0.273213	0.428251	0.15915	0.0989298	0.219372	0.645557	0.577865	0.713241	0.623668	0.57865	0.668678	0.724881	0.667412	0.782312	-0.464543	-0.497161	-0.431963	-0.0851566	-0.11887	-0.0514424	-0.0140007	-0.0412896	0.0132883	-0.462696	-0.806156
											5.83333	0.105286	0.084731	0.125842	-0.186264	-0.210662	-0.16185	-0.0860516	-0.115039	-0.0570654	0.336991	0.218155	0.455815	0.347812	0.270969	0.424654	0.159593	0.0993747	0.21981	0.650104	0.582863	0.717345	0.626134	0.581233	0.671036	0.726477	0.669024	0.783915	-0.461571	-0.494075	-0.429067	-0.0848963	-0.11853	-0.0512634	-0.0142035	-0.041506	0.0130983	-0.460119	-0.805845
											5.86667	0.110759	0.0901815	0.131333	-0.186581	-0.211407	-0.161755	-0.0857209	-0.115019	-0.0564234	0.339398	0.220827	0.457956	0.344851	0.268677	0.421025	0.160012	0.0997995	0.220229	0.654434	0.587643	0.721224	0.628398	0.583612	0.67319	0.727844	0.670413	0.78529	-0.458522	-0.490912	-0.426133	-0.0846254	-0.118179	-0.0510727	-0.0144205	-0.0417353	0.0128942	-0.457449	-0.805379
											5.9	0.116231	0.0956374	0.136825	-0.186819	-0.212056	-0.161581	-0.0853601	-0.114962	-0.055758	0.341653	0.223359	0.459947	0.341859	0.266354	0.417364	0.160406	0.100202	0.220612	0.658547	0.592223	0.724878	0.630465	0.585795	0.675134	0.728997	0.671597	0.786435	-0.455398	-0.487673	-0.42316	-0.0843439	-0.117818	-0.050873	-0.014651	-0.0419768	0.0126748	-0.454654	-0.804727
											5.93333	0.121709	0.101099	0.142319	-0.186993	-0.212643	-0.161343	-0.0849691	-0.11487	-0.0550679	0.34377	0.225753	0.461799	0.338835	0.263982	0.413688	0.160778	0.100589	0.220976	0.662459	0.596603	0.728316	0.632329	0.587783	0.676875	0.729936	0.672567	0.787275	-0.452273	-0.484434	-0.420112	-0.0840517	-0.117441	-0.0506616	-0.014895	-0.0422307	0.01244	-0.451766	-0.80392
											5.96667	0.127189	0.106566	0.147813	-0.187088	-0.213134	-0.161042	-0.0845479	-0.114741	-0.0543531	0.345748	0.227995	0.463487	0.335779	0.261547	0.409995	0.161126	0.100955	0.221305	0.666163	0.600774	0.731544	0.633998	0.589575	0.67842	0.730662	0.673338	0.787963	-0.44911	-0.481119	-0.417064	-0.0837437	-0.117048	-0.0504401	-0.015152	-0.0424956	0.012191	-0.448785	-0.802957
											6	0.132667	0.112033	0.153305	-0.187104	-0.213561	-0.160646	-0.0840966	-0.114577	-0.053615	0.347575	0.230112	0.465037	0.332675	0.259096	0.406271	0.161453	0.101305	0.221596	0.669659	0.604754	0.734564	0.63547	0.591178	0.679762	0.731181	0.673911	0.788421	-0.445871	-0.477765	-0.413939	-0.083425	-0.116644	-0.050208	-0.0154224	-0.0427728	0.0119273	-0.44568	-0.801839
											6.03333	0.138151	0.117505	0.158796	-0.187041	-0.213894	-0.160187	-0.0836137	-0.114376	-0.0528522	0.349263	0.23209	0.466448	0.329556	0.256581	0.402531	0.161757	0.101635	0.221888	0.672963	0.608541	0.737384	0.636761	0.592607	0.680923	0.731502	0.674293	0.788726	-0.442594	-0.474374	-0.410776	-0.0830956	-0.11623	-0.0499652	-0.0157064	-0.0430611	0.0116489	-0.442482	-0.800535
											6.06667	0.143631	0.122977	0.164285	-0.186914	-0.214148	-0.159664	-0.0831033	-0.114139	-0.0520675	0.350825	0.233942	0.467708	0.326405	0.254035	0.398774	0.162038	0.101947	0.222125	0.676066	0.612137	0.739995	0.637871	0.593855	0.681895	0.731624	0.674476	0.788803	-0.439279	-0.470945	-0.407613	-0.0827557	-0.1158	-0.0497118	-0.0160027	-0.0433605	0.0113557	-0.439191	-0.799045
											6.1	0.149109	0.12845	0.169768	-0.186692	-0.214322	-0.159062	-0.0825614	-0.113865	-0.0512594	0.352249	0.235656	0.468842	0.323237	0.251456	0.395002	0.162299	0.102241	0.222362	0.678978	0.615549	0.742415	0.6388	0.594921	0.682686	0.731555	0.674476	0.78865	-0.435926	-0.467477	-0.404374	-0.0824051	-0.115359	-0.0494479	-0.0163107	-0.0436709	0.011049	-0.435775	-0.79743
											6.13333	0.154589	0.133925	0.175251	-0.186407	-0.214417	-0.158389	-0.0819893	-0.113553	-0.0504267	0.353559	0.237256	0.46985	0.320022	0.24883	0.39123	0.162536	0.102516	0.222563	0.681706	0.618769	0.744642	0.639561	0.59582	0.683295	0.731296	0.674293	0.788268	-0.432534	-0.463971	-0.401097	-0.0820386	-0.114902	-0.0491732	-0.0166321	-0.0439918	0.0107281	-0.432266	-0.795629
											6.16667	0.160067	0.1394	0.180732	-0.186027	-0.214417	-0.157643	-0.0813884	-0.113205	-0.049572	0.354731	0.23873	0.470732	0.316791	0.246172	0.387426	0.162751	0.102773	0.222727	0.68425	0.621814	0.746686	0.640142	0.596546	0.683737	0.730853	0.673941	0.787733	-0.429105	-0.460389	-0.397782	-0.0816615	-0.114434	-0.0488885	-0.0169647	-0.0443231	0.0103931	-0.428664	-0.793673
											6.2	0.165542	0.144875	0.186207	-0.185583	-0.214354	-0.156827	-0.0807559	-0.112819	-0.0486939	0.355789	0.240078	0.471488	0.313544	0.243466	0.383622	0.162944	0.103014	0.222872	0.686619	0.624692	0.748546	0.640555	0.597111	0.684006	0.730226	0.673407	0.787046	-0.425599	-0.456808	-0.394429	-0.0812737	-0.113956	-0.0485932	-0.0173095	-0.0446648	0.0100452	-0.424938	-0.79153
											6.23333	0.171015	0.15035	0.191679	-0.18506	-0.214195	-0.155939	-0.0800947	-0.112397	-0.0477926	0.356722	0.241325	0.472131	0.310266	0.240729	0.379819	0.163113	0.103232	0.223	0.688805	0.627387	0.750223	0.640816	0.597518	0.684115	0.729432	0.672712	0.78613	-0.422094	-0.453188	-0.391038	-0.0808754	-0.113462	-0.0482873	-0.017666	-0.0450158	0.00968374	-0.42115	-0.789264
											6.26667	0.176487	0.155822	0.197149	-0.184458	-0.213942	-0.154983	-0.0794032	-0.111937	-0.0468693	0.357553	0.242447	0.47266	0.306987	0.23796	0.375999	0.163261	0.103433	0.223091	0.690824	0.629923	0.751725	0.640918	0.597772	0.684057	0.72847	0.671849	0.785061	-0.41855	-0.449491	-0.387608	-0.0804664	-0.112963	-0.0479723	-0.018033	-0.0453754	0.00931002	-0.417206	-0.78678
											6.3	0.181957	0.161297	0.202613	-0.183793	-0.213625	-0.153954	-0.0786816	-0.111441	-0.0459226	0.358259	0.243455	0.473063	0.303661	0.235158	0.372163	0.163387	0.103615	0.223164	0.692668	0.632284	0.75306	0.64086	0.597866	0.683846	0.727332	0.670826	0.783839	-0.414968	-0.445795	-0.384141	-0.0800467	-0.112448	-0.0476461	-0.018411	-0.0457448	0.00892276	-0.413201	-0.784171
											6.33333	0.187423	0.16677	0.208077	-0.183032	-0.213213	-0.152856	-0.0779311	-0.110907	-0.044954	0.358876	0.244362	0.473378	0.300334	0.232325	0.368343	0.163487	0.103776	0.223201	0.694353	0.634487	0.754219	0.640649	0.597815	0.683476	0.726042	0.669642	0.782465	-0.411348	-0.442061	-0.380631	-0.0796165	-0.111922	-0.0473115	-0.0187989	-0.0461223	0.00852445	-0.409071	-0.781377
											6.36667	0.192888	0.172242	0.213536	-0.182208	-0.212722	-0.151692	-0.0771491	-0.110336	-0.0439621	0.359368	0.245168	0.473567	0.296976	0.22946	0.364507	0.163567	0.103918	0.223219	0.695871	0.636522	0.755229	0.640294	0.597619	0.682969	0.724591	0.668314	0.780861	-0.40769	-0.438288	-0.377095	-0.0791756	-0.111386	-0.0469662	-0.0191966	-0.0465077	0.00811445	-0.404848	-0.778458
											6.4	0.198354	0.177717	0.218995	-0.181305	-0.212151	-0.150456	-0.0763383	-0.109728	-0.0429497	0.359771	0.245874	0.473668	0.293618	0.226548	0.360672	0.163622	0.10404	0.223201	0.697239	0.638408	0.756071	0.639793	0.597286	0.682308	0.722988	0.666832	0.779105	-0.403993	-0.434478	-0.373524	-0.0787241	-0.110833	-0.0466114	-0.0196035	-0.0469005	0.0076934	-0.400532	-0.775322
											6.43333	0.203821	0.183192	0.224453	-0.180323	-0.211502	-0.149154	-0.0754973	-0.109082	-0.0419125	0.360073	0.246479	0.473668	0.290228	0.223619	0.356836	0.163653	0.104142	0.223164	0.698449	0.640134	0.756755	0.639155	0.5968	0.681503	0.721224	0.665206	0.777272	-0.400259	-0.430629	-0.369923	-0.078262	-0.110275	-0.046247	-0.0200191	-0.0473006	0.00726189	-0.396091	-0.772061
											6.46667	0.209291	0.188673	0.229912	-0.179278	-0.210773	-0.147784	-0.0746261	-0.108398	-0.0408533	0.360275	0.246982	0.473567	0.286837	0.220659	0.353	0.16366	0.104222	0.223091	0.6995	0.641711	0.757289	0.638379	0.59619	0.680568	0.719322	0.663434	0.77521	-0.396525	-0.426742	-0.366292	-0.0777893	-0.109702	-0.0458736	-0.0204432	-0.0477063	0.00681993	-0.391558	-0.768615
											6.5	0.214761	0.194153	0.235371	-0.178153	-0.209965	-0.146345	-0.0737248	-0.107677	-0.0397723	0.360388	0.247386	0.473378	0.283416	0.217667	0.349164	0.163644	0.104282	0.223	0.700401	0.643138	0.757673	0.637465	0.595443	0.679487	0.717276	0.661525	0.772996	-0.392752	-0.422856	-0.362626	-0.0773059	-0.109123	-0.0454917	-0.0208753	-0.0481194	0.00636813	-0.3869	-0.764982
											6.53333	0.220233	0.199636	0.240829	-0.176949	-0.209062	-0.144842	-0.0727946	-0.10692	-0.0386692	0.360401	0.247713	0.473101	0.279994	0.214643	0.345345	0.163602	0.104321	0.222891	0.70116	0.644414	0.757898	0.63642	0.594558	0.678283	0.715084	0.659479	0.770705	-0.388904	-0.418931	-0.358926	-0.0768173	-0.108533	-0.0450997	-0.0213148	-0.0485367	0.00590774	-0.382149	-0.761224
											6.56667	0.225708	0.205122	0.246291	-0.175681	-0.208096	-0.14327	-0.0718343	-0.106124	-0.0375429	0.360325	0.24794	0.472723	0.276556	0.211603	0.341509	0.163538	0.104339	0.222745	0.701769	0.645549	0.75799	0.635245	0.59355	0.676941	0.712755	0.657302	0.768185	-0.385093	-0.414968	-0.355203	-0.0763126	-0.107928	-0.0446992	-0.0217605	-0.0489596	0.00543867	-0.377305	-0.757281
											6.6	0.231186	0.210614	0.251758	-0.174335	-0.207034	-0.141633	-0.0708437	-0.105292	-0.0363946	0.360174	0.248079	0.472269	0.273102	0.208515	0.337689	0.163449	0.104335	0.222563	0.702237	0.646533	0.75794	0.63394	0.592411	0.675468	0.710296	0.654989	0.765589	-0.381206	-0.410967	-0.351446	-0.0758027	-0.107317	-0.0442892	-0.0222129	-0.0493869	0.00496112	-0.372368	-0.753182
											6.63333	0.236666	0.216108	0.257222	-0.172925	-0.205909	-0.139933	-0.069823	-0.104422	-0.0352229	0.359934	0.248142	0.471727	0.269648	0.205427	0.333869	0.163336	0.10431	0.222362	0.702562	0.647376	0.757748	0.632518	0.591156	0.673872	0.7077	0.652553	0.762848	-0.377308	-0.406966	-0.347662	-0.0752822	-0.106695	-0.0438706	-0.0226714	-0.0498184	0.0044762	-0.367307	-0.748897
											6.66667	0.24215	0.221605	0.262694	-0.171435	-0.204705	-0.138167	-0.0687721	-0.103515	-0.0340294	0.359607	0.248104	0.47111	0.266179	0.202292	0.330065	0.163199	0.104262	0.222125	0.702746	0.648085	0.757414	0.630965	0.589771	0.67216	0.704982	0.649987	0.759969	-0.37338	-0.402926	-0.343852	-0.0747563	-0.106063	-0.0434436	-0.0231349	-0.0502536	0.00398414	-0.362121	-0.744457
											6.7	0.247638	0.227107	0.268166	-0.169867	-0.203406	-0.136337	-0.067691	-0.10257	-0.0328111	0.359204	0.248003	0.470417	0.262709	0.199141	0.326261	0.163037	0.104195	0.22187	0.702796	0.648652	0.756947	0.629297	0.588269	0.670325	0.702126	0.647307	0.756953	-0.369428	-0.398849	-0.340014	-0.0742145	-0.105421	-0.0430075	-0.0236027	-0.0506912	0.00348551	-0.356842	-0.739861
											6.73333	0.253133	0.232615	0.273644	-0.168251	-0.202044	-0.134444	-0.0665798	-0.101589	-0.0315709	0.358725	0.247814	0.469636	0.259223	0.195973	0.322457	0.162851	0.104106	0.221596	0.702712	0.649078	0.756347	0.627505	0.586644	0.668366	0.699148	0.644489	0.753807	-0.36545	-0.394772	-0.336151	-0.0736674	-0.104773	-0.0425634	-0.0240754	-0.0511319	0.00298085	-0.35147	-0.73511
											6.76667	0.258632	0.238131	0.279138	-0.166556	-0.200602	-0.132489	-0.065437	-0.100569	-0.0303046	0.358171	0.247549	0.468792	0.255738	0.19279	0.318669	0.162641	0.103994	0.221286	0.702495	0.64937	0.755621	0.625605	0.58491	0.666292	0.696055	0.641572	0.750546	-0.361449	-0.390657	-0.332256	-0.0731097	-0.104109	-0.0421098	-0.0245524	-0.0515745	0.0024706	-0.346005	-0.730204
											6.8	0.26414	0.24365	0.284633	-0.164781	-0.199097	-0.130471	-0.064264	-0.099513	-0.0290163	0.357541	0.247209	0.467872	0.252236	0.189575	0.314897	0.162408	0.103861	0.220958	0.702153	0.649537	0.75477	0.623588	0.583068	0.664116	0.69284	0.638525	0.747148	-0.357421	-0.386503	-0.328343	-0.0725467	-0.103439	-0.0416487	-0.0250324	-0.0520195	0.00195457	-0.340416	-0.725112
											6.83333	0.269653	0.24918	0.290127	-0.162944	-0.197497	-0.12839	-0.0630608	-0.0984195	-0.0277034	0.356835	0.246806	0.466877	0.248735	0.186328	0.311125	0.162151	0.103706	0.220594	0.701678	0.649562	0.753785	0.621463	0.581102	0.661823	0.689504	0.635372	0.743643	-0.353374	-0.38235	-0.324403	-0.0719677	-0.102759	-0.0411781	-0.0255156	-0.0524658	0.00143424	-0.334703	-0.719864
											6.86667	0.275175	0.254715	0.295648	-0.161042	-0.195833	-0.126248	-0.0618274	-0.0972891	-0.0263658	0.356067	0.246315	0.465818	0.245233	0.183081	0.307369	0.161868	0.103531	0.220211	0.701077	0.649461	0.752684	0.619229	0.579035	0.659422	0.68606	0.632103	0.740016	-0.349305	-0.378166	-0.320444	-0.0713887	-0.102074	-0.0407001	-0.0260018	-0.0529133	0.000909488	-0.328896	-0.714461
											6.9	0.280696	0.260259	0.30117	-0.159062	-0.194091	-0.124045	-0.0605639	-0.0961229	-0.0250034	0.355222	0.24576	0.464684	0.241716	0.179819	0.303629	0.161564	0.103334	0.219791	0.700351	0.649236	0.751466	0.616886	0.576859	0.656913	0.682501	0.628728	0.736274	-0.345212	-0.373966	-0.316458	-0.0707938	-0.101378	-0.0402135	-0.0264898	-0.0533608	0.000380754	-0.322996	-0.708903
											6.93333	0.286245	0.265816	0.306691	-0.157026	-0.192269	-0.121779	-0.0592701	-0.0949211	-0.0236178	0.354315	0.245143	0.4635	0.238214	0.176524	0.299889	0.161234	0.103116	0.219354	0.699509	0.648886	0.750123	0.614448	0.574581	0.654308	0.678836	0.625246	0.732426	-0.3411	-0.369748	-0.312449	-0.0701936	-0.100672	-0.039719	-0.0269804	-0.0538089	-0.000151262	-0.316972	-0.703158
											6.96667	0.291822	0.271381	0.31224	-0.154918	-0.190383	-0.119453	-0.0579462	-0.0936836	-0.0222088	0.353345	0.24445	0.46224	0.234697	0.173229	0.29618	0.160882	0.102875	0.21888	0.698541	0.64841	0.748671	0.611902	0.572202	0.651603	0.675064	0.621657	0.72847	-0.336966	-0.365515	-0.308421	-0.0695881	-0.0999549	-0.039216	-0.0274721	-0.0542576	-0.000686419	-0.310855	-0.697258
											7	0.29737	0.276952	0.317789	-0.152742	-0.188419	-0.117066	-0.0565935	-0.0924105	-0.0207765	0.352312	0.243707	0.46093	0.231195	0.169919	0.292472	0.160506	0.102614	0.218406	0.697456	0.64781	0.747103	0.609255	0.569721	0.648795	0.671192	0.617977	0.724408	-0.332816	-0.361262	-0.304374	-0.0689719	-0.0992325	-0.0387061	-0.0279645	-0.0547051	-0.00122402	-0.304642	-0.691203
											7.03333	0.302947	0.282555	0.323365	-0.150496	-0.186375	-0.114617	-0.055212	-0.0911017	-0.0193209	0.351216	0.242888	0.459557	0.227678	0.166592	0.288779	0.160105	0.10233	0.217877	0.696255	0.647084	0.745426	0.606513	0.567138	0.645894	0.667214	0.614189	0.720239	-0.328648	-0.35699	-0.300305	-0.0683452	-0.0985048	-0.0381882	-0.0284581	-0.055152	-0.0017639	-0.298304	-0.684993
											7.06667	0.30855	0.288159	0.328969	-0.148184	-0.184268	-0.112109	-0.0538016	-0.0897599	-0.0178433	0.350069	0.242018	0.45812	0.22416	0.16325	0.285087	0.159684	0.102025	0.217349	0.694945	0.64625	0.743641	0.603676	0.564462	0.642898	0.663144	0.61031	0.71597	-0.324464	-0.352704	-0.29622	-0.0677131	-0.0977664	-0.0376634	-0.0289517	-0.0555976	-0.00230538	-0.291852	-0.678597
											7.1	0.314181	0.293762	0.334572	-0.145805	-0.182066	-0.109537	-0.0523638	-0.0883839	-0.0163424	0.34886	0.241086	0.456621	0.220659	0.159892	0.281426	0.159238	0.101701	0.216783	0.693519	0.64529	0.741747	0.600753	0.561698	0.639815	0.658975	0.606339	0.71161	-0.320257	-0.348401	-0.292116	-0.0670757	-0.0970228	-0.0371312	-0.0294446	-0.056042	-0.00284796	-0.285306	-0.672076
											7.13333	0.319812	0.299393	0.340203	-0.143357	-0.179816	-0.106906	-0.0508972	-0.0869749	-0.0148196	0.347587	0.240091	0.455084	0.217141	0.156527	0.277765	0.158769	0.101355	0.216182	0.691984	0.644222	0.739753	0.597735	0.558833	0.636638	0.654714	0.602269	0.707158	-0.316039	-0.344088	-0.287993	-0.066433	-0.0962686	-0.0365926	-0.0299376	-0.056484	-0.00339103	-0.278633	-0.665369
											7.16667	0.325443	0.305051	0.345862	-0.140846	-0.177471	-0.104217	-0.0494032	-0.0855316	-0.0132741	0.346264	0.239045	0.453484	0.21364	0.153155	0.274121	0.158279	0.100986	0.215562	0.690348	0.643038	0.737659	0.594631	0.555888	0.633381	0.650369	0.598123	0.702607	-0.311805	-0.339759	-0.283855	-0.0657796	-0.095509	-0.0360476	-0.0304294	-0.0569241	-0.00393503	-0.271858	-0.658506
											7.2	0.331128	0.31071	0.351547	-0.13827	-0.175079	-0.101467	-0.0478804	-0.0840554	-0.0117064	0.344891	0.237949	0.451833	0.210138	0.149774	0.270508	0.157763	0.100596	0.214924	0.688605	0.641745	0.735465	0.591439	0.552848	0.630037	0.645932	0.593885	0.697972	-0.307556	-0.335415	-0.279701	-0.065121	-0.0947441	-0.0354957	-0.0309199	-0.0573612	-0.00447816	-0.264955	-0.651458
											7.23333	0.336814	0.316395	0.357233	-0.135629	-0.172592	-0.0986597	-0.0463315	-0.0825449	-0.0101162	0.343455	0.23679	0.450132	0.206637	0.146384	0.266895	0.157225	0.100186	0.214267	0.686761	0.640343	0.733179	0.588175	0.549729	0.62662	0.641404	0.589555	0.693253	-0.303296	-0.331064	-0.275533	-0.064457	-0.0939739	-0.0349385	-0.0314079	-0.0577951	-0.00502099	-0.257959	-0.644285
											7.26667	0.342527	0.322081	0.362973	-0.132926	-0.170057	-0.0957953	-0.0447524	-0.0810029	-0.00850322	0.341981	0.235593	0.448368	0.203135	0.142989	0.263298	0.156663	0.0997521	0.213575	0.684817	0.638833	0.730802	0.584823	0.54653	0.623124	0.6368	0.585157	0.68845	-0.299021	-0.326697	-0.271349	-0.0637877	-0.0931931	-0.0343755	-0.0318942	-0.058226	-0.00556241	-0.250839	-0.636926
											7.3	0.348267	0.327821	0.368713	-0.130162	-0.167443	-0.0928739	-0.0431458	-0.0794252	-0.00686679	0.340456	0.234333	0.446567	0.19965	0.139588	0.259717	0.15608	0.0992999	0.212864	0.682773	0.637215	0.728332	0.581392	0.543244	0.619548	0.632119	0.580675	0.68357	-0.294738	-0.322322	-0.267153	-0.0631132	-0.0924123	-0.0338077	-0.0323773	-0.0586526	-0.00610216	-0.243601	-0.62938
											7.33333	0.354035	0.333561	0.374481	-0.127335	-0.164766	-0.089897	-0.0415119	-0.0778159	-0.00520716	0.338869	0.233035	0.444715	0.196164	0.13618	0.256152	0.155475	0.0988259	0.212116	0.680638	0.635496	0.725771	0.577889	0.539878	0.615899	0.627361	0.576116	0.678607	-0.290439	-0.317936	-0.262946	-0.0624333	-0.0916262	-0.0332345	-0.0328574	-0.0590749	-0.00663983	-0.236264	-0.62171
											7.36667	0.359802	0.339329	0.380303	-0.124447	-0.162025	-0.0868631	-0.0398463	-0.0761709	-0.00352284	0.337256	0.231674	0.442825	0.192679	0.132771	0.252602	0.154844	0.0983282	0.211351	0.678402	0.633677	0.723135	0.574313	0.536447	0.612178	0.622528	0.571481	0.673567	-0.286133	-0.313543	-0.258724	-0.0617481	-0.0908347	-0.0326572	-0.0333344	-0.0594935	-0.00717522	-0.228786	-0.613854
											7.4	0.365624	0.345096	0.386152	-0.121499	-0.159221	-0.0837738	-0.0381534	-0.0744917	-0.00181369	0.33558	0.230276	0.440884	0.189209	0.129357	0.249069	0.154191	0.0978123	0.210567	0.676074	0.63175	0.720407	0.570664	0.532929	0.608391	0.617618	0.566777	0.668459	-0.281812	-0.309138	-0.254491	-0.0610576	-0.0900433	-0.0320761	-0.0338064	-0.059906	-0.00770692	-0.221207	-0.605812
											7.43333	0.371474	0.350918	0.392002	-0.11849	-0.156351	-0.0806274	-0.0364289	-0.0727782	-7.95788e-05	0.333867	0.22884	0.438906	0.185739	0.125941	0.245551	0.153517	0.0972727	0.209764	0.673663	0.629731	0.717595	0.566943	0.529346	0.604539	0.612639	0.561997	0.663281	-0.277487	-0.304729	-0.25025	-0.060367	-0.0892412	-0.0314918	-0.0342742	-0.0603135	-0.00823493	-0.213503	-0.597646
											7.46667	0.377351	0.356741	0.397934	-0.11542	-0.153413	-0.0774271	-0.0346755	-0.0710317	0.0016802	0.332115	0.227353	0.436878	0.182286	0.122523	0.242034	0.15282	0.0967148	0.208926	0.671152	0.627612	0.7147	0.563156	0.52569	0.600615	0.607592	0.557156	0.658028	-0.273151	-0.300309	-0.245997	-0.0596712	-0.0884392	-0.0309032	-0.0347371	-0.0607149	-0.00875926	-0.205678	-0.589293
											7.5	0.383228	0.362618	0.403865	-0.112289	-0.150409	-0.0741698	-0.0328907	-0.0692482	0.00346646	0.330314	0.225828	0.434799	0.178832	0.119106	0.238548	0.152102	0.0961351	0.208069	0.668558	0.625393	0.711731	0.559304	0.521968	0.596633	0.602483	0.552246	0.652721	-0.268811	-0.295885	-0.241733	-0.0589754	-0.0876371	-0.0303126	-0.035195	-0.0611114	-0.00927867	-0.197741	-0.580754
											7.53333	0.389187	0.368494	0.409851	-0.109095	-0.147337	-0.0708555	-0.0310756	-0.0674304	0.0052796	0.328474	0.224253	0.432695	0.175378	0.115687	0.235079	0.15136	0.0955334	0.207194	0.665888	0.623082	0.708685	0.555387	0.518182	0.592592	0.597306	0.547275	0.647345	-0.264459	-0.291453	-0.237461	-0.0582742	-0.0868297	-0.0297182	-0.0356468	-0.0614992	-0.00979316	-0.189665	-0.572059
											7.56667	0.395145	0.374426	0.415865	-0.10584	-0.144197	-0.0674826	-0.029229	-0.0655783	0.00711922	0.326597	0.222641	0.430541	0.17194	0.11227	0.231625	0.150594	0.0949099	0.206282	0.663127	0.62068	0.705565	0.551405	0.514323	0.588487	0.592068	0.542243	0.6419	-0.2601	-0.287017	-0.233186	-0.0575731	-0.0860224	-0.0291228	-0.0360924	-0.0618803	-0.0103021	-0.181474	-0.563179
											7.6	0.401159	0.380358	0.421933	-0.102522	-0.14099	-0.0640542	-0.0273522	-0.0636905	0.00898683	0.324682	0.22099	0.428361	0.168518	0.108854	0.228171	0.149809	0.0942682	0.205353	0.660282	0.618185	0.70237	0.547364	0.510406	0.58433	0.586776	0.537142	0.636403	-0.255737	-0.282574	-0.228899	-0.056872	-0.085215	-0.0285252	-0.0365313	-0.0622553	-0.0108043	-0.173164	-0.554143
											7.63333	0.407173	0.386344	0.428029	-0.0991413	-0.137717	-0.0605672	-0.0254424	-0.0617684	0.0108822	0.322716	0.219302	0.426131	0.165096	0.10544	0.224749	0.148999	0.0936046	0.204405	0.657362	0.615607	0.699117	0.543266	0.506423	0.580116	0.581423	0.531995	0.630851	-0.251366	-0.278128	-0.224605	-0.0561655	-0.0844076	-0.0279261	-0.0369641	-0.0626241	-0.011301	-0.164721	-0.544952
											7.66667	0.413268	0.39233	0.434179	-0.0957003	-0.134376	-0.0570231	-0.0235025	-0.0598107	0.0128057	0.320726	0.217589	0.423863	0.16169	0.102029	0.221343	0.14817	0.0929191	0.20342	0.654359	0.612929	0.695779	0.539117	0.502383	0.57585	0.576017	0.52678	0.625246	-0.246992	-0.273681	-0.220306	-0.0554591	-0.0835949	-0.0273264	-0.0373882	-0.0629868	-0.0117903	-0.156148	-0.535543
											7.7	0.419364	0.398371	0.440356	-0.0921942	-0.130968	-0.0534221	-0.0215297	-0.0578186	0.0147579	0.318697	0.215825	0.421557	0.158283	0.0986233	0.217937	0.147318	0.0922154	0.202417	0.65128	0.610168	0.692384	0.534909	0.498284	0.571527	0.570549	0.521518	0.61958	-0.242617	-0.269226	-0.216004	-0.0547526	-0.0827822	-0.0267256	-0.037805	-0.0633371	-0.0122722	-0.147454	-0.525979
											7.73333	0.425541	0.404439	0.446616	-0.088628	-0.127494	-0.0497624	-0.0195267	-0.0557923	0.0167389	0.316618	0.214023	0.419226	0.154891	0.095222	0.214563	0.146445	0.0914917	0.201396	0.648118	0.607323	0.688922	0.530644	0.494128	0.56716	0.565036	0.516204	0.613869	-0.238235	-0.264772	-0.211695	-0.0540515	-0.0819749	-0.0261249	-0.0382131	-0.0636813	-0.0127455	-0.138632	-0.51626
											7.76667	0.431719	0.410562	0.452903	-0.085	-0.123954	-0.0460456	-0.0174921	-0.0537317	0.0187474	0.314527	0.212196	0.416858	0.15151	0.0918272	0.211189	0.145552	0.090746	0.200357	0.644898	0.604395	0.685393	0.526328	0.489913	0.562743	0.559469	0.510836	0.608103	-0.233849	-0.260317	-0.207381	-0.053345	-0.0811675	-0.0255236	-0.0386133	-0.0640133	-0.0132108	-0.129667	-0.506355
											7.8	0.437951	0.416685	0.459217	-0.0813118	-0.12035	-0.0422734	-0.0154246	-0.0516353	0.0207875	0.312398	0.210331	0.414451	0.148139	0.0884371	0.207847	0.144636	0.089984	0.199282	0.641594	0.601383	0.681806	0.521968	0.485648	0.558281	0.553857	0.505422	0.6023	-0.229459	-0.255855	-0.203064	-0.0526402	-0.0803548	-0.0249228	-0.0390036	-0.0643391	-0.0136669	-0.120582	-0.496263
											7.83333	0.444238	0.422862	0.465613	-0.0775602	-0.116678	-0.0384426	-0.0133247	-0.0495047	0.022855	0.310231	0.208441	0.412007	0.14478	0.0850533	0.204504	0.143701	0.0892	0.198206	0.638216	0.598288	0.678152	0.517551	0.481332	0.553769	0.548199	0.499954	0.596443	-0.22507	-0.251397	-0.198743	-0.0519364	-0.0795528	-0.0243221	-0.0393847	-0.0646587	-0.0141138	-0.11136	-0.485985
											7.86667	0.450552	0.429067	0.472037	-0.07375	-0.112942	-0.0345564	-0.0111941	-0.0473412	0.024954	0.308026	0.206514	0.409538	0.141431	0.0816775	0.201178	0.142744	0.088396	0.197094	0.634779	0.59511	0.674448	0.513097	0.476965	0.549221	0.542495	0.494449	0.590548	-0.220676	-0.246934	-0.194421	-0.0512336	-0.0787454	-0.0237219	-0.039756	-0.0649599	-0.0145502	-0.102001	-0.475552
											7.9	0.456921	0.4353	0.478515	-0.0698796	-0.109143	-0.0306147	-0.00903155	-0.0451447	0.0270805	0.305796	0.204561	0.407043	0.138095	0.0783097	0.197883	0.141769	0.0875757	0.195964	0.631266	0.591856	0.670677	0.508592	0.472555	0.54463	0.536752	0.488897	0.584607	-0.216286	-0.242472	-0.190096	-0.0505314	-0.077938	-0.0231227	-0.0401174	-0.0652549	-0.0149768	-0.0925082	-0.464901
											7.93333	0.463317	0.441586	0.485075	-0.0659474	-0.105279	-0.026616	-0.00683688	-0.0429126	0.02924	0.30354	0.20257	0.404511	0.13477	0.0749499	0.194589	0.140773	0.086737	0.194815	0.627687	0.588519	0.666856	0.504044	0.468086	0.539994	0.530964	0.4833	0.578628	-0.211893	-0.238014	-0.185771	-0.0498314	-0.0771413	-0.0225241	-0.0404672	-0.0655438	-0.0153923	-0.0828792	-0.454095
											7.96667	0.469768	0.447901	0.491663	-0.0619582	-0.101355	-0.0225618	-0.00461065	-0.0406489	0.0314282	0.30126	0.200567	0.401953	0.131456	0.0715996	0.19131	0.13976	0.0858802	0.19363	0.624042	0.585107	0.662976	0.499452	0.463575	0.535323	0.525138	0.477665	0.572611	-0.207499	-0.233552	-0.181446	-0.0491329	-0.0763392	-0.0219265	-0.0408065	-0.0658143	-0.0157968	-0.0731104	-0.443103
											8	0.476274	0.454242	0.498305	-0.0579072	-0.0973638	-0.0184506	-0.00235341	-0.0383523	0.0336452	0.298942	0.198526	0.399357	0.128157	0.0682604	0.188047	0.138726	0.0850051	0.192445	0.620338	0.581628	0.659047	0.494824	0.459026	0.530615	0.519273	0.471991	0.566563	-0.203106	-0.229093	-0.177118	-0.048436	-0.0755425	-0.0213306	-0.0411347	-0.0660786	-0.0161896	-0.063202	-0.431925
											8.03333	0.482834	0.460639	0.505002	-0.0537991	-0.0933127	-0.0142847	-6.50418e-05	-0.0360241	0.0358938	0.296598	0.19646	0.396749	0.124869	0.0649308	0.1848	0.137672	0.0841118	0.191242	0.616567	0.578066	0.655068	0.490153	0.454427	0.525871	0.513378	0.466279	0.560477	-0.198716	-0.224639	-0.172793	-0.0477412	-0.0747457	-0.0207362	-0.0414513	-0.0663306	-0.0165707	-0.0531537	-0.42056
											8.06667	0.489422	0.467062	0.511781	-0.0496309	-0.0891984	-0.0100631	0.00225532	-0.0336631	0.0381726	0.294242	0.194368	0.394104	0.121593	0.0616107	0.181569	0.136604	0.0832039	0.190002	0.612737	0.574437	0.65103	0.485445	0.449792	0.521098	0.507445	0.460529	0.554361	-0.194326	-0.220184	-0.168472	-0.0470486	-0.0739543	-0.0201424	-0.0417555	-0.0665704	-0.0169389	-0.0429565	-0.409009
											8.1	0.496064	0.47354	0.518587	-0.0454056	-0.0850238	-0.0057866	0.00460639	-0.0312704	0.0404829	0.291848	0.192251	0.391445	0.118332	0.0583034	0.178354	0.135516	0.0822778	0.188744	0.608841	0.570733	0.64695	0.480701	0.445113	0.516289	0.501474	0.454741	0.548206	-0.18994	-0.215734	-0.164147	-0.0463575	-0.0731628	-0.0195501	-0.0420475	-0.0667978	-0.0172948	-0.0326257	-0.397271
											8.13333	0.502733	0.480046	0.525448	-0.0411217	-0.080789	-0.00145632	0.00698806	-0.0288462	0.0428221	0.289429	0.19011	0.388749	0.115084	0.0550072	0.175155	0.134411	0.0813352	0.187486	0.604887	0.566962	0.642821	0.475921	0.440391	0.511443	0.495479	0.44893	0.542029	-0.185558	-0.211287	-0.159829	-0.0456686	-0.0723767	-0.0189594	-0.0423272	-0.0670191	-0.0176372	-0.0221461	-0.385347
											8.16667	0.509485	0.486579	0.532391	-0.0367823	-0.0764924	0.00292934	0.00940019	-0.0263932	0.0451928	0.286998	0.187955	0.38604	0.111848	0.0517237	0.171972	0.133288	0.0803781	0.186192	0.600883	0.563124	0.638641	0.471104	0.43564	0.506576	0.489455	0.443089	0.535828	-0.181176	-0.206844	-0.155512	-0.0449823	-0.0715959	-0.0183704	-0.042594	-0.0672219	-0.0179672	-0.0115201	-0.373206
											8.2	0.516264	0.493166	0.539389	-0.0323843	-0.0721388	0.00736914	0.0118436	-0.0239073	0.047595	0.284528	0.185763	0.383306	0.108626	0.048453	0.168805	0.13215	0.0794046	0.184898	0.59682	0.559211	0.63442	0.466259	0.430852	0.501672	0.483399	0.437209	0.529597	-0.176801	-0.202404	-0.151198	-0.0442987	-0.0708151	-0.0177834	-0.0428491	-0.0674125	-0.0182832	-0.000740544	-0.36091
											8.23333	0.523098	0.499781	0.546441	-0.0279325	-0.067725	0.011862	0.0143175	-0.0213925	0.0500274	0.282059	0.183558	0.380547	0.105418	0.0451934	0.165637	0.130994	0.0784183	0.183567	0.592699	0.55524	0.630157	0.461384	0.426021	0.496747	0.477321	0.431306	0.523343	-0.172431	-0.197973	-0.146893	-0.0436167	-0.0700343	-0.0171976	-0.04309	-0.0675969	-0.0185856	0.0101833	-0.348396
											8.26667	0.529986	0.506451	0.553548	-0.0234236	-0.0632541	0.0164084	0.0168226	-0.0188476	0.0524928	0.279551	0.181341	0.377762	0.102225	0.0419497	0.162502	0.129826	0.0774156	0.182234	0.588527	0.551203	0.625852	0.45648	0.421168	0.491792	0.47122	0.425373	0.517067	-0.168068	-0.193545	-0.14259	-0.0429384	-0.0692641	-0.0166143	-0.0433181	-0.0677629	-0.0188739	0.0212571	-0.335696
											8.3	0.536929	0.513148	0.56071	-0.0188593	-0.0587278	0.0210076	0.0193579	-0.0162725	0.0549883	0.277032	0.179098	0.374965	0.099045	0.0387188	0.159367	0.128641	0.0764001	0.180881	0.584298	0.547098	0.621497	0.451548	0.416279	0.486816	0.465096	0.419417	0.510767	-0.163708	-0.189125	-0.138292	-0.0422622	-0.0684939	-0.0160327	-0.0435332	-0.0679165	-0.0191487	0.0324735	-0.322779
											8.33333	0.543926	0.519872	0.567953	-0.0142414	-0.0541429	0.0256606	0.0219234	-0.0136685	0.0575168	0.274487	0.17683	0.372143	0.0958809	0.0355021	0.156258	0.127441	0.0753719	0.17951	0.580026	0.542943	0.617109	0.446593	0.411361	0.481818	0.458949	0.413438	0.504452	-0.159357	-0.184712	-0.134001	-0.0415892	-0.0677237	-0.0154527	-0.0437354	-0.0680641	-0.0194093	0.0438538	-0.309694
											8.36667	0.550951	0.526651	0.575251	-0.00956955	-0.0495025	0.0303644	0.0245205	-0.0110348	0.0600768	0.271929	0.17455	0.369308	0.0927296	0.0322999	0.153158	0.126227	0.0743291	0.178125	0.575696	0.538714	0.612679	0.441603	0.406407	0.476798	0.452779	0.407444	0.498114	-0.155013	-0.180307	-0.129718	-0.0409189	-0.0669641	-0.0148753	-0.0439235	-0.0681931	-0.0196552	0.0553832	-0.296404
											8.4	0.557921	0.533348	0.582468	-0.00484062	-0.0447925	0.0351125	0.0271464	-0.00836178	0.0626547	0.269346	0.172244	0.366448	0.0895926	0.0291135	0.150072	0.125002	0.0732754	0.176726	0.571325	0.534434	0.608216	0.43659	0.40143	0.47175	0.446594	0.401419	0.491768	-0.150676	-0.17591	-0.125443	-0.0402523	-0.0662046	-0.0142995	-0.0440987	-0.0683099	-0.0198869	0.067043	-0.282872
											8.43333	0.564946	0.540099	0.589766	-6.0602e-05	-0.0400317	0.0399097	0.0298024	-0.00566113	0.0652655	0.266751	0.169938	0.363576	0.0864714	0.0259414	0.147001	0.12376	0.0722089	0.175312	0.566903	0.530096	0.603711	0.431563	0.396433	0.466694	0.440385	0.395379	0.4854	-0.146348	-0.17152	-0.121175	-0.0395878	-0.0654503	-0.0137259	-0.0442604	-0.0684144	-0.0201045	0.0788456	-0.269156
											8.46667	0.571999	0.546906	0.597119	0.00477012	-0.0352186	0.0447592	0.0324887	-0.00293346	0.0679092	0.264143	0.167607	0.360678	0.0833646	0.0227853	0.143946	0.122508	0.0711314	0.173884	0.56244	0.525699	0.599172	0.426507	0.391406	0.461609	0.43417	0.389316	0.479016	-0.14203	-0.167142	-0.116915	-0.0389276	-0.0647014	-0.0131554	-0.0444091	-0.0685128	-0.020308	0.0908159	-0.255239
											8.5	0.57916	0.553739	0.604554	0.00965257	-0.0303533	0.0496578	0.0352037	-0.000179311	0.0705858	0.261509	0.165251	0.35778	0.0802738	0.0196451	0.140902	0.121243	0.070043	0.172442	0.557918	0.521244	0.594601	0.421429	0.386357	0.456509	0.427931	0.383237	0.472625	-0.137717	-0.162771	-0.112666	-0.0382711	-0.0639524	-0.0125865	-0.0445438	-0.0685927	-0.0204961	0.102938	-0.241129
											8.53333	0.586349	0.560628	0.612071	0.0145859	-0.0254357	0.0546087	0.037949	0.00260228	0.0732954	0.258876	0.162883	0.354857	0.0771972	0.0165208	0.137874	0.119966	0.0689437	0.170987	0.553363	0.516739	0.589987	0.416337	0.381279	0.451395	0.421685	0.377151	0.466218	-0.133418	-0.158412	-0.108425	-0.0376177	-0.0632141	-0.0120208	-0.0446655	-0.0686603	-0.02067	0.115216	-0.226824
											8.56667	0.593593	0.567571	0.619615	0.0195707	-0.0204674	0.0596087	0.0407244	0.00541089	0.0760392	0.256218	0.160514	0.351921	0.0741366	0.0134117	0.134861	0.118678	0.0678353	0.169522	0.548767	0.512184	0.585349	0.411223	0.376187	0.446267	0.415423	0.371043	0.459804	-0.129128	-0.154064	-0.104195	-0.0369681	-0.0624811	-0.0114578	-0.0447743	-0.0687156	-0.0208298	0.127655	-0.212317
											8.6	0.600891	0.574541	0.627269	0.0246055	-0.0154469	0.0646594	0.0435286	0.00824448	0.0788133	0.253534	0.158108	0.348961	0.0710918	0.0103213	0.131862	0.117381	0.0667177	0.168043	0.54412	0.507571	0.580669	0.406095	0.371073	0.441117	0.409154	0.364926	0.453382	-0.124849	-0.149724	-0.0999771	-0.0363227	-0.0617481	-0.0108969	-0.0448701	-0.0687648	-0.0209755	0.140256	-0.197611
											8.63333	0.608271	0.581566	0.634977	0.0296942	-0.0103739	0.0697608	0.046363	0.0111044	0.081623	0.25085	0.155701	0.346	0.0680614	0.00724702	0.128876	0.116072	0.065591	0.166554	0.53944	0.502916	0.575963	0.400952	0.365937	0.435959	0.402877	0.358794	0.446952	-0.120581	-0.145399	-0.0957665	-0.0356811	-0.0610257	-0.0103386	-0.0449525	-0.0687955	-0.0211064	0.153021	-0.1827
											8.66667	0.615679	0.588645	0.64274	0.0348337	-0.00524842	0.0749144	0.0492276	0.0139909	0.0844656	0.248154	0.153282	0.343014	0.0650485	0.00418988	0.125906	0.114754	0.0644553	0.165053	0.534718	0.498211	0.571225	0.395787	0.360787	0.430794	0.396585	0.352647	0.440515	-0.116328	-0.141081	-0.0915711	-0.0350432	-0.0603033	-0.00978355	-0.045022	-0.0688201	-0.0212232	0.165942	-0.167597
											8.7	0.623169	0.595752	0.650585	0.0400238	-7.11629e-05	0.0801172	0.0521224	0.0169022	0.0873412	0.245433	0.150838	0.340028	0.06205	0.00114988	0.122949	0.113429	0.063314	0.163544	0.529954	0.493447	0.566453	0.390615	0.355615	0.425608	0.390293	0.3465	0.434078	-0.112083	-0.136779	-0.0873871	-0.03441	-0.0595915	-0.00923167	-0.0450785	-0.0688324	-0.0213253	0.179036	-0.152279
											8.73333	0.630713	0.602914	0.658485	0.0452662	0.00515859	0.0853723	0.0550446	0.0198395	0.0902511	0.242699	0.148394	0.337017	0.0590673	-0.00187188	0.120008	0.112094	0.0621636	0.162023	0.525157	0.48865	0.561656	0.385428	0.350436	0.420421	0.383986	0.340338	0.427633	-0.10785	-0.132489	-0.0832146	-0.0337811	-0.0588798	-0.00868191	-0.0451222	-0.0688324	-0.0214138	0.192286	-0.136766
											8.76667	0.638284	0.610103	0.666466	0.0505608	0.0104415	0.0906797	0.0579984	0.0228015	0.0931952	0.239965	0.145924	0.334005	0.0561038	-0.00487538	0.117081	0.110751	0.0610078	0.160494	0.520318	0.483803	0.556834	0.380227	0.345235	0.41522	0.377686	0.334176	0.421188	-0.103631	-0.128213	-0.0790535	-0.033157	-0.0581786	-0.00813587	-0.0451535	-0.0688201	-0.0214882	0.205709	-0.121044
											8.8	0.645938	0.617374	0.674503	0.0559062	0.0157766	0.0960377	0.0609796	0.0257882	0.0961709	0.237205	0.143455	0.330969	0.0531545	-0.00786026	0.11417	0.1094	0.0598447	0.158957	0.515446	0.478906	0.551978	0.375019	0.340026	0.410005	0.371371	0.328006	0.414744	-0.0994284	-0.123949	-0.0749038	-0.0325371	-0.0574828	-0.00759302	-0.0451726	-0.0687955	-0.021549	0.219294	-0.105121
											8.83333	0.653619	0.624645	0.682621	0.0613039	0.0211629	0.101445	0.0639909	0.0287996	0.0991823	0.234446	0.14096	0.327932	0.0502228	-0.0108268	0.111272	0.108043	0.0586761	0.157409	0.510541	0.473975	0.547098	0.369796	0.334803	0.404789	0.365064	0.321828	0.408291	-0.0952368	-0.1197	-0.0707732	-0.0319215	-0.0567923	-0.00705229	-0.0451793	-0.0687648	-0.0215963	0.23305	-0.088987
											8.86667	0.661382	0.631998	0.690766	0.0667538	0.0266017	0.106904	0.0670311	0.0318343	0.102227	0.231674	0.138465	0.324883	0.047307	-0.0137746	0.108389	0.10668	0.0575038	0.155858	0.505594	0.469003	0.542193	0.364566	0.329566	0.399566	0.358749	0.315651	0.401846	-0.0910567	-0.115463	-0.0666502	-0.0313117	-0.0561071	-0.00651635	-0.0451744	-0.0687218	-0.0216301	0.246979	-0.0726478
											8.9	0.669172	0.639351	0.699021	0.072256	0.0320944	0.112416	0.0701002	0.0348937	0.105305	0.22889	0.135946	0.321822	0.0444087	-0.0167038	0.105521	0.105311	0.0563261	0.154297	0.500622	0.463989	0.537262	0.359329	0.324322	0.394336	0.352434	0.309466	0.395402	-0.0868917	-0.111241	-0.0625424	-0.0307067	-0.0554325	-0.00598252	-0.0451578	-0.0686664	-0.021651	0.261067	-0.0561036
											8.93333	0.677045	0.646758	0.707304	0.0778074	0.0376394	0.117977	0.0731966	0.0379764	0.108418	0.226093	0.133426	0.31876	0.0415279	-0.0196132	0.102669	0.103938	0.0551448	0.152729	0.495624	0.458934	0.532307	0.354084	0.31907	0.389099	0.346119	0.303288	0.388957	-0.0827421	-0.107034	-0.0584499	-0.030106	-0.0547579	-0.00545242	-0.0451295	-0.0685988	-0.0216584	0.275326	-0.0393576
											8.96667	0.684944	0.65422	0.715668	0.0834141	0.0432351	0.123592	0.0763232	0.0410825	0.111565	0.223283	0.130893	0.315673	0.0386631	-0.0225036	0.0998297	0.10256	0.0539597	0.151158	0.490585	0.453845	0.527326	0.348832	0.313803	0.383854	0.339811	0.297103	0.38252	-0.0786038	-0.102839	-0.0543726	-0.0295105	-0.054094	-0.00492556	-0.0450902	-0.0685251	-0.0216535	0.289759	-0.0224023
											9	0.692899	0.66171	0.724087	0.08907	0.0488831	0.129255	0.0794773	0.0442105	0.114746	0.220474	0.128348	0.312599	0.0358157	-0.0253748	0.0970062	0.101176	0.0527711	0.149579	0.485521	0.448714	0.522329	0.343573	0.308537	0.378617	0.333504	0.290918	0.376082	-0.0744846	-0.0986625	-0.0503067	-0.0289204	-0.0534406	-0.00440199	-0.0450398	-0.0684452	-0.0216369	0.304366	-0.00523837
											9.03333	0.700908	0.669254	0.732561	0.0947782	0.0545849	0.13497	0.0826602	0.0473604	0.11796	0.217652	0.125789	0.3095	0.0329858	-0.028227	0.0941986	0.0997885	0.0515806	0.147996	0.480424	0.44355	0.517298	0.338314	0.303264	0.373365	0.327197	0.28474	0.369661	-0.0703769	-0.0944976	-0.04626	-0.0283356	-0.0527894	-0.00388192	-0.0449789	-0.068353	-0.0216074	0.319146	0.0121259
											9.06667	0.708944	0.676799	0.741089	0.100537	0.0603359	0.140737	0.0858705	0.0505323	0.121209	0.214817	0.123223	0.3064	0.0301639	-0.031068	0.0913958	0.0983975	0.0503865	0.146409	0.475302	0.438353	0.512251	0.333041	0.297975	0.368113	0.320889	0.278547	0.363231	-0.0662767	-0.0903403	-0.0422132	-0.0277556	-0.0521462	-0.00336473	-0.0449095	-0.0682485	-0.0215681	0.334082	0.0297006
											9.1	0.717062	0.684425	0.749699	0.106348	0.0661423	0.146554	0.0891082	0.0537262	0.12449	0.211969	0.120643	0.303301	0.02735	-0.033901	0.0885994	0.0969974	0.0491851	0.14481	0.470138	0.433105	0.50717	0.32776	0.292673	0.36284	0.314574	0.272354	0.356786	-0.0621766	-0.086183	-0.0381702	-0.0271798	-0.0515088	-0.00285056	-0.0448314	-0.068144	-0.0215177	0.349204	0.0474775
											9.13333	0.725208	0.692051	0.758337	0.112208	0.0719962	0.152421	0.0923734	0.0569406	0.127806	0.209122	0.118053	0.300176	0.0245424	-0.0367245	0.0858093	0.0955936	0.04798	0.143207	0.464949	0.427824	0.502065	0.322457	0.287356	0.357566	0.308244	0.266146	0.350349	-0.0580802	-0.0820295	-0.0341264	-0.0266082	-0.0508783	-0.00233841	-0.0447448	-0.0680333	-0.0214574	0.364512	0.0654594
											9.16667	0.733381	0.699732	0.767057	0.118121	0.077904	0.15834	0.0956661	0.0601756	0.131155	0.206249	0.115448	0.297052	0.0217428	-0.03954	0.083024	0.0941825	0.0467695	0.141597	0.459718	0.422502	0.496934	0.317155	0.282024	0.352278	0.301914	0.259923	0.343904	-0.0539801	-0.0778798	-0.0300846	-0.0260415	-0.0502542	-0.00182939	-0.0446513	-0.0679165	-0.0213886	0.379976	0.0836462
											9.2	0.741636	0.70744	0.775831	0.124084	0.0838609	0.164306	0.0989848	0.0634312	0.134538	0.203377	0.11283	0.293927	0.0189464	-0.0423492	0.0802419	0.0927678	0.0455553	0.139982	0.454462	0.417146	0.491778	0.31183	0.276678	0.346983	0.295576	0.2537	0.337452	-0.0498876	-0.0737301	-0.0260435	-0.025479	-0.0496359	-0.00132207	-0.0445499	-0.0677874	-0.0213093	0.395594	0.102032
											9.23333	0.749918	0.715176	0.78466	0.130098	0.0898701	0.170326	0.102331	0.066706	0.137961	0.200491	0.110202	0.29079	0.0161563	-0.045152	0.077463	0.0913494	0.0443357	0.138361	0.449173	0.411748	0.486598	0.306506	0.271325	0.34168	0.28923	0.247461	0.330992	-0.0457913	-0.0695805	-0.0220024	-0.0249213	-0.0490245	-0.000817465	-0.0444423	-0.0676645	-0.021222	0.411431	0.120622
											9.26667	0.758255	0.722939	0.793544	0.136163	0.0959284	0.176394	0.105704	0.07	0.141405	0.197606	0.10756	0.28764	0.0133686	-0.04795	0.0746873	0.0899238	0.0431124	0.136735	0.44385	0.406309	0.481392	0.30116	0.265957	0.33637	0.282877	0.241215	0.324532	-0.0416949	-0.0654308	-0.0179591	-0.0243672	-0.0484195	-0.000314711	-0.044328	-0.0675293	-0.0211261	0.427422	0.139414
											9.3	0.766619	0.730757	0.802482	0.142277	0.102037	0.18251	0.109103	0.0733132	0.14489	0.194696	0.104906	0.28449	0.0105852	-0.0507417	0.0719131	0.0884927	0.0418836	0.135104	0.438494	0.400836	0.476161	0.295807	0.260574	0.331046	0.276516	0.234961	0.318064	-0.0375982	-0.0612849	-0.0139134	-0.023817	-0.0478204	0.000186641	-0.0442087	-0.067394	-0.0210235	0.4436	0.158396
											9.33333	0.775038	0.738602	0.811448	0.148441	0.108197	0.188688	0.112527	0.0766443	0.148415	0.191785	0.10224	0.281341	0.00780439	-0.0535318	0.0691405	0.0870597	0.0406512	0.133466	0.433113	0.39533	0.470897	0.290446	0.255177	0.325714	0.270148	0.228699	0.311596	-0.0334996	-0.0571352	-0.00986511	-0.0232715	-0.0472286	0.000685895	-0.0440834	-0.0672527	-0.0209122	0.459933	0.177583
											9.36667	0.783485	0.746474	0.820495	0.154655	0.114406	0.194899	0.115978	0.0799931	0.151955	0.188875	0.0995615	0.278191	0.00502403	-0.0563202	0.066368	0.0856195	0.0394133	0.131824	0.427699	0.389782	0.465616	0.285071	0.249766	0.320368	0.263764	0.222422	0.305113	-0.0293972	-0.0529817	-0.00581222	-0.0227291	-0.0466422	0.00118386	-0.0439543	-0.0671113	-0.0207948	0.476452	0.196959
											9.4	0.791986	0.754346	0.829598	0.160916	0.120665	0.201172	0.119453	0.0833599	0.155549	0.185952	0.0968691	0.275028	0.00224431	-0.0591055	0.0635938	0.0841756	0.0381718	0.130179	0.422251	0.384201	0.46031	0.279681	0.244347	0.315022	0.25738	0.21613	0.29863	-0.0252913	-0.0488283	-0.0017546	-0.0221916	-0.0460633	0.00168034	-0.0438209	-0.0669699	-0.0206712	0.493189	0.216543
											9.43333	0.800514	0.762273	0.838755	0.167237	0.126979	0.207494	0.122955	0.0867458	0.159171	0.183016	0.094164	0.271866	-0.000536511	-0.0618924	0.0608197	0.0827262	0.0369248	0.128529	0.416779	0.378578	0.454979	0.274284	0.238907	0.309661	0.250981	0.209831	0.292139	-0.0211805	-0.044671	0.0023098	-0.0216572	-0.0454901	0.00217608	-0.0436838	-0.0668285	-0.0205415	0.510081	0.236323
											9.46667	0.809097	0.770227	0.847939	0.173606	0.133343	0.213862	0.126484	0.0901482	0.162821	0.180068	0.0914426	0.268691	-0.00331896	-0.0646809	0.0580423	0.0812732	0.0356705	0.126874	0.411272	0.372922	0.449632	0.268873	0.233459	0.304294	0.244575	0.203516	0.285641	-0.0170632	-0.0405099	0.00638189	-0.0211266	-0.0449239	0.00267086	-0.0435443	-0.066681	-0.0204063	0.527159	0.256307
											9.5	0.817707	0.778209	0.857205	0.180022	0.139756	0.220295	0.130037	0.093567	0.166511	0.17712	0.0887098	0.265516	-0.00610409	-0.067471	0.0552634	0.0798148	0.0344126	0.125217	0.405741	0.367232	0.444251	0.263454	0.227997	0.298911	0.23816	0.197185	0.279135	-0.0129387	-0.0363407	0.0104637	-0.0205997	-0.0443641	0.00316501	-0.0434017	-0.0665396	-0.0202662	0.544424	0.276488
											9.53333	0.826345	0.786218	0.866499	0.186502	0.146221	0.226774	0.133615	0.0970023	0.170229	0.174159	0.085962	0.262354	-0.00889384	-0.0702658	0.0524781	0.0783508	0.0331492	0.123554	0.400177	0.361501	0.438845	0.258014	0.222513	0.293522	0.231731	0.19084	0.272614	-0.00880616	-0.0321678	0.0145551	-0.020076	-0.0438106	0.00365883	-0.0432578	-0.0663921	-0.0201211	0.561906	0.296864
											9.56667	0.835037	0.794254	0.875847	0.193013	0.152738	0.233302	0.13722	0.100454	0.173988	0.171186	0.0831977	0.259179	-0.0116885	-0.0730654	0.049688	0.0768832	0.0318803	0.121888	0.394579	0.355736	0.433422	0.252566	0.217015	0.288117	0.225286	0.184479	0.266093	-0.00466448	-0.0279869	0.0186583	-0.0195554	-0.043264	0.00415292	-0.0431128	-0.0662507	-0.019973	0.579543	0.317438
											9.6	0.843784	0.802318	0.885223	0.199588	0.1593	0.239876	0.140842	0.103921	0.177775	0.168212	0.0804158	0.255991	-0.0144904	-0.075873	0.0468916	0.0754102	0.0306042	0.120218	0.388956	0.349938	0.427974	0.247104	0.211502	0.282706	0.218826	0.178103	0.259556	-0.000511146	-0.0237976	0.0227752	-0.0190381	-0.0427233	0.00464717	-0.0429671	-0.0661155	-0.0198211	0.597397	0.33818
											9.63333	0.852531	0.810382	0.894681	0.20621	0.165922	0.246515	0.144505	0.107403	0.181602	0.165214	0.0776187	0.252816	-0.0173022	-0.0786901	0.0440872	0.0739317	0.0293207	0.118544	0.3833	0.344098	0.422502	0.241627	0.205974	0.27728	0.212358	0.171704	0.253005	0.00365408	-0.0195984	0.0269066	-0.0185239	-0.0421895	0.00514222	-0.0428214	-0.0659741	-0.0196662	0.615438	0.359109
											9.66667	0.861333	0.8185	0.904166	0.21288	0.172576	0.253184	0.148182	0.110899	0.185458	0.162228	0.0748041	0.249641	-0.020121	-0.0815168	0.0412749	0.0724477	0.02803	0.116867	0.37761	0.338225	0.417004	0.236136	0.200432	0.27184	0.205868	0.16529	0.246445	0.00783295	-0.0153889	0.0310548	-0.0180124	-0.0416626	0.0056378	-0.0426763	-0.065845	-0.0195089	0.633665	0.380224
											9.7	0.870162	0.826618	0.913705	0.219613	0.179293	0.259918	0.151873	0.114409	0.18934	0.159216	0.0719693	0.246453	-0.0229524	-0.0843578	0.038453	0.0709582	0.0267319	0.115186	0.371896	0.33231	0.411481	0.23063	0.194861	0.266392	0.199362	0.158852	0.239863	0.012028	-0.0111664	0.0352223	-0.0175035	-0.0411425	0.00613497	-0.0425331	-0.065716	-0.0193497	0.652079	0.401525
											9.73333	0.879018	0.834764	0.923272	0.226378	0.186058	0.266698	0.155604	0.117931	0.193264	0.156193	0.0691155	0.243278	-0.025795	-0.0872099	0.0356199	0.0694615	0.0254248	0.1135	0.366147	0.326362	0.405933	0.225103	0.189283	0.26093	0.192833	0.152392	0.233273	0.0162398	-0.00693023	0.0394086	-0.0169973	-0.0406289	0.00663373	-0.0423917	-0.065593	-0.0191892	0.67071	0.422982
											9.76667	0.887902	0.842909	0.932894	0.233207	0.192871	0.273527	0.15935	0.121469	0.197229	0.153169	0.0662417	0.240091	-0.0286551	-0.0900796	0.032771	0.0679611	0.0241085	0.111812	0.360366	0.320372	0.40036	0.219561	0.183676	0.255453	0.186289	0.145902	0.226668	0.0204706	-0.00267862	0.0436193	-0.0164943	-0.0401222	0.00713409	-0.0422528	-0.0654762	-0.0190276	0.689496	0.444593
											9.8	0.89684	0.851082	0.942571	0.240067	0.199731	0.280418	0.163123	0.125017	0.201221	0.150132	0.0633464	0.236916	-0.0315279	-0.0929683	0.0299125	0.0664497	0.0227813	0.11012	0.354551	0.31434	0.394771	0.214004	0.178047	0.249962	0.179714	0.139388	0.22004	0.0247224	0.00158991	0.0478566	-0.0159924	-0.0396218	0.00763764	-0.042117	-0.0653717	-0.0188653	0.70853	0.466361
											9.83333	0.905778	0.859283	0.952274	0.24699	0.206638	0.287342	0.166909	0.128577	0.205241	0.147083	0.0604246	0.233728	-0.0344183	-0.0958746	0.027038	0.0649347	0.021445	0.108424	0.348711	0.308275	0.389148	0.208426	0.172396	0.244456	0.173124	0.132844	0.213397	0.0289967	0.00587661	0.0521168	-0.0154925	-0.0391289	0.00814384	-0.0419854	-0.0652672	-0.018703	0.72772	0.488283
											9.86667	0.914744	0.867483	0.962033	0.253961	0.213577	0.294328	0.170723	0.132151	0.209302	0.144022	0.0574827	0.230553	-0.0373293	-0.0988031	0.0241461	0.0634106	0.0200977	0.106724	0.342838	0.30216	0.383508	0.202826	0.166723	0.238929	0.166504	0.126277	0.20673	0.0332961	0.010184	0.0564074	-0.0149948	-0.0386429	0.00865323	-0.0418582	-0.065175	-0.0185414	0.747127	0.51036
											9.9	0.923764	0.875711	0.971818	0.260979	0.22058	0.301362	0.174564	0.135733	0.21339	0.140947	0.0545143	0.227366	-0.040261	-0.101759	0.0212367	0.0618792	0.0187377	0.105021	0.336923	0.296011	0.377835	0.197212	0.161029	0.233387	0.159853	0.119664	0.200041	0.0376222	0.0145132	0.0607324	-0.0144987	-0.0381643	0.00916633	-0.0417365	-0.0650951	-0.0183797	0.76672	0.532562
											9.93333	0.932785	0.883938	0.981659	0.268029	0.22763	0.308444	0.17842	0.13932	0.217506	0.137848	0.0515182	0.224191	-0.043215	-0.104738	0.0183081	0.0603369	0.0173629	0.103313	0.330984	0.289821	0.372146	0.191568	0.155306	0.22783	0.153179	0.113029	0.193329	0.0419769	0.0188664	0.0650878	-0.0140037	-0.0376921	0.00968422	-0.0416209	-0.0650214	-0.0182205	0.7865	0.554888
											9.96667	0.94186	0.892193	0.991526	0.275143	0.234712	0.315574	0.182302	0.142928	0.221663	0.134749	0.0484957	0.221015	-0.0461945	-0.107748	0.0153591	0.0587873	0.0159746	0.101599	0.325002	0.283581	0.366423	0.185903	0.149554	0.222252	0.146467	0.106347	0.186587	0.0463628	0.0232454	0.0694814	-0.0135102	-0.0372278	0.0102069	-0.0415121	-0.0649599	-0.0180625	0.806497	0.577307
											10	0.950935	0.900448	1.00142	0.282304	0.241857	0.322766	0.186198	0.14655	0.225847	0.131637	0.0454416	0.217828	-0.049201	-0.110791	0.012388	0.0572267	0.0145714	0.0998815	0.318987	0.277299	0.360675	0.180216	0.143772	0.216659	0.139724	0.0996274	0.179821	0.0507831	0.0276519	0.073913	-0.0130173	-0.03677	0.0107354	-0.0414107	-0.0649107	-0.0179076	0.826681	0.599881
											10.0333	0.960037	0.908731	1.01137	0.289512	0.249034	0.32999	0.190122	0.150171	0.230073	0.128512	0.0423598	0.214653	-0.0522362	-0.113866	0.00939249	0.0556552	0.0131508	0.0981605	0.312939	0.270975	0.354902	0.1745	0.137962	0.211038	0.132943	0.0928618	0.173025	0.0552376	0.0320886	0.0783904	-0.0125254	-0.0363206	0.0112698	-0.0413167	-0.06488	-0.0177546	0.847081	0.622518
											10.0667	0.969167	0.916986	1.02135	0.296768	0.256258	0.337278	0.19406	0.153793	0.234326	0.12537	0.0392503	0.21149	-0.0552921	-0.116966	0.00638151	0.0540782	0.0117186	0.0964395	0.306857	0.26461	0.349104	0.168769	0.132122	0.205409	0.12614	0.0860658	0.166206	0.0597188	0.0365442	0.0828983	-0.0120346	-0.0358792	0.0118099	-0.0412306	-0.0648554	-0.017604	0.867668	0.645247
											10.1	0.978324	0.925295	1.03138	0.304072	0.263514	0.344613	0.198024	0.157429	0.238606	0.122223	0.0361144	0.208328	-0.0583718	-0.120095	0.00335333	0.052494	0.010272	0.0947167	0.30075	0.258211	0.343297	0.163017	0.126269	0.199765	0.119305	0.0792391	0.159372	0.0642305	0.0410205	0.0874405	-0.0115449	-0.0354463	0.0123565	-0.0411519	-0.0648492	-0.0174552	0.888473	0.66807
											10.1333	0.987508	0.933578	1.04144	0.311407	0.270833	0.351996	0.202003	0.161078	0.242928	0.119063	0.032947	0.205178	-0.0614738	-0.123256	0.000306494	0.0509024	0.00881153	0.0929939	0.294618	0.251779	0.337466	0.15725	0.120386	0.194107	0.112448	0.0723812	0.152522	0.0687688	0.0455207	0.0920169	-0.0110562	-0.0350224	0.0129095	-0.0410825	-0.0648554	-0.0173095	0.909495	0.690924
											10.1667	0.996693	0.94186	1.05153	0.318805	0.278184	0.359426	0.206009	0.164741	0.247277	0.115893	0.0297518	0.202028	-0.0646045	-0.126448	-0.00276015	0.0493036	0.00733538	0.0912729	0.288461	0.245305	0.331618	0.151461	0.114481	0.188442	0.105568	0.0654844	0.145642	0.0733377	0.05004	0.0966315	-0.0105681	-0.0346071	0.0134704	-0.0410222	-0.06488	-0.0171669	0.930672	0.71384
											10.2	1.0059	0.950169	1.06164	0.326236	0.285567	0.366904	0.210029	0.168391	0.251667	0.112714	0.0265289	0.198904	-0.067759	-0.129672	-0.00584705	0.0476956	0.00584281	0.0895501	0.282271	0.23879	0.325744	0.145651	0.108547	0.182755	0.0986499	0.0585493	0.138747	0.0779408	0.0545898	0.101292	-0.010081	-0.0342007	0.0140387	-0.0409718	-0.0649169	-0.017028	0.952097	0.736818
											10.2333	1.01514	0.958479	1.07178	0.333729	0.292997	0.374446	0.214076	0.172067	0.256071	0.109525	0.0232733	0.195779	-0.0709454	-0.132935	-0.00895528	0.0460804	0.00433202	0.0878272	0.276048	0.232241	0.319855	0.139819	0.102592	0.177053	0.0917012	0.051573	0.131821	0.0825782	0.0591624	0.10599	-0.00959392	-0.0338039	0.0146161	-0.0409319	-0.0649722	-0.0168928	0.973709	0.759796
											10.2667	1.02438	0.966789	1.08198	0.341255	0.300475	0.382018	0.218123	0.175731	0.260516	0.106324	0.0199836	0.192667	-0.0741604	-0.136234	-0.0120864	0.0444542	0.002803	0.0861044	0.269799	0.22565	0.313948	0.133965	0.0966001	0.171337	0.0847142	0.044554	0.124872	0.0872537	0.0637656	0.110738	-0.00910738	-0.0334162	0.015202	-0.0409036	-0.0650459	-0.0167618	0.995538	0.782774
											10.3	1.03365	0.975098	1.0922	0.348828	0.307985	0.389655	0.222212	0.179407	0.265002	0.103111	0.0166599	0.189555	-0.0774089	-0.139575	-0.0152426	0.042817	0.0012535	0.0843816	0.263517	0.219018	0.308025	0.128089	0.0905866	0.165599	0.077689	0.0374906	0.117893	0.0919674	0.0683992	0.115532	-0.00862083	-0.0330385	0.0157974	-0.0408864	-0.0651382	-0.0166346	1.01755	0.805783
											10.3333	1.04291	0.983381	1.10245	0.356432	0.315542	0.397338	0.2263	0.183098	0.269502	0.0998879	0.0133035	0.186468	-0.0806923	-0.142959	-0.0184243	0.041169	-0.00031822	0.082657	0.25721	0.212344	0.302076	0.122192	0.0845296	0.159847	0.0706333	0.0303792	0.110891	0.0967229	0.0730671	0.120379	-0.00813375	-0.032671	0.0164029	-0.0408821	-0.0652488	-0.0165129	1.03979	0.828761
											10.3667	1.05221	0.99169	1.11273	0.3641	0.323131	0.40507	0.230416	0.186788	0.274043	0.0966524	0.00990891	0.183394	-0.0840108	-0.14639	-0.0216314	0.03951	-0.00191169	0.0809323	0.25087	0.205628	0.296112	0.116265	0.0784509	0.154073	0.0635341	0.0232181	0.10385	0.10152	0.0777655	0.125275	-0.00764667	-0.032313	0.0170196	-0.0408901	-0.065384	-0.0163955	1.06224	0.851708
											10.4	1.0615	1	1.12303	0.3718	0.330751	0.412849	0.234545	0.190479	0.278625	0.0934043	0.00647726	0.180333	-0.0873691	-0.149869	-0.0248687	0.03784	-0.00352895	0.0792077	0.244496	0.19887	0.29013	0.11031	0.0723329	0.148284	0.0563937	0.0160051	0.0967791	0.106367	0.082502	0.130233	-0.00715853	-0.031965	0.017648	-0.0409128	-0.0655438	-0.0162836	1.0849	0.874624
											10.4333	1.07082	1.00828	1.13336	0.379547	0.338419	0.420675	0.238702	0.194169	0.283221	0.0901449	0.00300529	0.177284	-0.0907656	-0.153398	-0.0281331	0.0361555	-0.00517173	0.077483	0.238097	0.192063	0.284123	0.104325	0.0661794	0.142474	0.0492081	0.00873715	0.0896776	0.11126	0.0872728	0.135244	-0.00666985	-0.0316283	0.0182881	-0.0409491	-0.0657221	-0.0161773	1.10776	0.897478
											10.4667	1.08014	1.01656	1.14372	0.387342	0.346119	0.428549	0.242859	0.197874	0.287858	0.0868729	-0.000505443	0.174247	-0.094205	-0.156979	-0.0314308	0.0344564	-0.00684278	0.0757566	0.231657	0.185222	0.2781	0.098312	0.0599882	0.136642	0.0419761	0.00141259	0.0825379	0.116202	0.0920855	0.140319	-0.00618012	-0.0313016	0.0189414	-0.0410001	-0.0659249	-0.0160759	1.13086	0.920269
											10.5	1.08947	1.02485	1.15411	0.395168	0.353866	0.436486	0.247043	0.201564	0.292523	0.083587	-0.00405796	0.171236	-0.0976874	-0.160624	-0.0347589	0.0327445	-0.00854135	0.0740283	0.225191	0.178323	0.272052	0.0922695	0.0537579	0.130788	0.0346959	-0.00597191	0.0753631	0.121202	0.0969401	0.14546	-0.00568932	-0.0309866	0.0196075	-0.0410665	-0.0661524	-0.0159806	1.15415	0.942968
											10.5333	1.09881	1.03313	1.1645	0.403058	0.361644	0.444471	0.251242	0.205268	0.297215	0.0802873	-0.00765541	0.168225	-0.101216	-0.164316	-0.0381203	0.0310144	-0.01027	0.0723	0.218684	0.171382	0.265986	0.086198	0.0474869	0.124912	0.0273645	-0.0134188	0.0681478	0.126251	0.101837	0.150665	-0.00519714	-0.0306828	0.0202884	-0.0411495	-0.0664044	-0.0158914	1.17765	0.965604
											10.5667	1.10816	1.04141	1.17494	0.410963	0.369439	0.452487	0.255467	0.208986	0.301948	0.0769749	-0.011296	0.165251	-0.104792	-0.168073	-0.0415152	0.0292697	-0.0120309	0.0705699	0.212152	0.164399	0.259905	0.0800902	0.0411731	0.119007	0.0199805	-0.0209304	0.0608913	0.131361	0.106783	0.155943	-0.00470284	-0.0303896	0.0209843	-0.0412484	-0.0666872	-0.0158085	1.20138	0.988148
											10.6	1.11754	1.04967	1.18541	0.418932	0.377281	0.460567	0.259693	0.21269	0.306709	0.0736475	-0.0149843	0.162278	-0.108418	-0.171892	-0.0449467	0.0275067	-0.0138247	0.0688398	0.205578	0.157358	0.253798	0.0739462	0.0348158	0.113081	0.0125414	-0.0285099	0.0535928	0.136532	0.111771	0.161289	-0.00420668	-0.0301086	0.0216955	-0.0413646	-0.0669945	-0.0157316	1.22529	1.01057
											10.6333	1.12689	1.05789	1.19588	0.426933	0.385155	0.46871	0.263946	0.216395	0.311497	0.0703036	-0.0187224	0.15933	-0.112095	-0.175776	-0.0484164	0.0257274	-0.0156532	0.067106	0.198971	0.150275	0.247666	0.0677688	0.0284113	0.107125	0.00504513	-0.0361597	0.0462499	0.14176	0.116812	0.166711	-0.00370818	-0.0298393	0.0224232	-0.0414986	-0.0673387	-0.0156616	1.24944	1.03289
											10.6667	1.13626	1.06612	1.2064	0.434965	0.393061	0.476885	0.268212	0.220112	0.316312	0.0669472	-0.022506	0.156407	-0.115825	-0.179723	-0.0519226	0.023928	-0.0175177	0.0653723	0.19233	0.143134	0.241526	0.0615529	0.0219604	0.101148	-0.00251172	-0.0438828	0.0388598	0.147056	0.121899	0.172214	-0.00320713	-0.0295817	0.0231673	-0.041651	-0.0677075	-0.015597	1.27382	1.05509
											10.7	1.14564	1.07435	1.21693	0.443061	0.400998	0.485108	0.272493	0.223817	0.321155	0.0635731	-0.0263437	0.153484	-0.119613	-0.18375	-0.0554719	0.0221068	-0.0194214	0.0636349	0.185647	0.135942	0.235353	0.0552986	0.0154595	0.0951348	-0.0101292	-0.0516815	0.0314223	0.152422	0.127043	0.177796	-0.0027031	-0.0293363	0.0239301	-0.0418219	-0.0681071	-0.0155392	1.29841	1.07717
											10.7333	1.15501	1.08255	1.22745	0.451188	0.408967	0.493394	0.276787	0.227535	0.326039	0.0601814	-0.0302356	0.150598	-0.123455	-0.187856	-0.0590594	0.0202654	-0.0213648	0.0618956	0.178932	0.128693	0.229162	0.0490037	0.00890706	0.0890996	-0.0178118	-0.0595588	0.0239352	0.157852	0.132245	0.183462	-0.00219605	-0.0291031	0.0247114	-0.0420119	-0.0685374	-0.0154882	1.32322	1.09916
											10.7667	1.16439	1.09075	1.23803	0.459347	0.416968	0.501711	0.281109	0.231253	0.330951	0.0567733	-0.0341804	0.147726	-0.12736	-0.192026	-0.0626898	0.0184022	-0.0233483	0.0601546	0.172174	0.121401	0.222955	0.0426674	0.00230115	0.0830353	-0.0255616	-0.0675178	0.0163953	0.163358	0.1375	0.189216	-0.00168566	-0.0288827	0.0255114	-0.0422215	-0.0689984	-0.015444	1.34825	1.12099
											10.8	1.17376	1.09892	1.24861	0.467554	0.425	0.510092	0.28543	0.234971	0.33589	0.0533476	-0.0381819	0.144878	-0.131326	-0.196292	-0.0663648	0.0165168	-0.0253774	0.0584099	0.165383	0.114043	0.216715	0.0362883	-0.00435894	0.0769348	-0.0333794	-0.0755609	0.00880206	0.168936	0.142815	0.195054	-0.00117117	-0.0286745	0.026332	-0.042452	-0.0694963	-0.0154058	1.3735	1.14269
											10.8333	1.18314	1.10707	1.25921	0.475792	0.433064	0.51852	0.289779	0.238675	0.34087	0.0499017	-0.0422427	0.142044	-0.135354	-0.200621	-0.0700844	0.0146068	-0.0274502	0.0566634	0.158551	0.106627	0.210467	0.0298643	-0.011076	0.0708038	-0.041269	-0.083691	0.00115304	0.174591	0.148192	0.200991	-0.00065275	-0.028479	0.0271739	-0.0427028	-0.070031	-0.0153745	1.39896	1.16427
											10.8667	1.19252	1.11519	1.26982	0.484078	0.441144	0.527012	0.294128	0.242393	0.345864	0.0464395	-0.0463613	0.139234	-0.139448	-0.205045	-0.0738501	0.0126716	-0.0295687	0.0549114	0.151668	0.0991599	0.204185	0.0233938	-0.0178518	0.0646402	-0.0492326	-0.0919073	-0.0065537	0.180326	0.153633	0.207019	-0.000129732	-0.0282963	0.0280371	-0.0429745	-0.0705966	-0.0153499	1.42464	1.18576
											10.9	1.20189	1.12331	1.28045	0.492395	0.449255	0.535535	0.298505	0.246111	0.350899	0.0429545	-0.0505443	0.13645	-0.14361	-0.20955	-0.0776635	0.0107103	-0.0317363	0.0531576	0.14476	0.0916266	0.197886	0.0168769	-0.0246879	0.0584417	-0.0572718	-0.100223	-0.0143199	0.186141	0.15914	0.213143	0.000397843	-0.0281263	0.028922	-0.043267	-0.0712051	-0.0153315	1.45056	1.20709
											10.9333	1.21127	1.1314	1.29111	0.50076	0.457399	0.544122	0.302895	0.249829	0.355961	0.0394507	-0.054789	0.13369	-0.147842	-0.214149	-0.0815279	0.00872238	-0.033955	0.0514001	0.137803	0.0840431	0.191562	0.0103107	-0.0315871	0.0522084	-0.0653897	-0.10863	-0.0221476	0.192044	0.164714	0.219369	0.000930231	-0.0279701	0.0298308	-0.0435824	-0.0718444	-0.0153192	1.47668	1.22833
											10.9667	1.22062	1.13949	1.30177	0.509157	0.465558	0.552741	0.307299	0.253533	0.361065	0.0359242	-0.0591004	0.130944	-0.152145	-0.218845	-0.0854401	0.00670605	-0.0362248	0.0496372	0.130803	0.0763872	0.185214	0.00369376	-0.0385501	0.0459382	-0.0735892	-0.117137	-0.0300394	0.19803	0.170358	0.225698	0.00146836	-0.0278262	0.030763	-0.0439192	-0.0725267	-0.0153136	1.50307	1.24948
											11	1.22999	1.14752	1.31246	0.517586	0.473764	0.561423	0.311716	0.257251	0.366182	0.0323787	-0.0634749	0.128235	-0.156522	-0.223635	-0.0894047	0.00466091	-0.0385474	0.0478688	0.123754	0.0686703	0.17884	-0.00297402	-0.0455791	0.0396309	-0.0818736	-0.12575	-0.0379962	0.204108	0.176077	0.232134	0.00201169	-0.0276961	0.0317197	-0.0442788	-0.0732458	-0.0153143	1.52965	1.2705
											11.0333	1.23934	1.15553	1.32315	0.526061	0.481971	0.570152	0.316148	0.260955	0.37134	0.0288094	-0.0679199	0.125539	-0.160974	-0.228521	-0.0934235	0.00258587	-0.0409247	0.0460968	0.116671	0.0608925	0.172449	-0.00969628	-0.0526763	0.0332845	-0.0902427	-0.134463	-0.0460209	0.210273	0.181866	0.238681	0.00256096	-0.0275792	0.0327012	-0.0446612	-0.0740019	-0.015321	1.55645	1.29143
											11.0667	1.24869	1.16354	1.33383	0.534569	0.490209	0.578929	0.320593	0.264673	0.376526	0.0252148	-0.0724367	0.122866	-0.16551	-0.233503	-0.0974948	0.000479873	-0.0433603	0.0443193	0.109538	0.0530471	0.166026	-0.0164729	-0.0598439	0.0268982	-0.0986958	-0.143283	-0.0541151	0.216534	0.187734	0.245334	0.00311603	-0.0274762	0.0337078	-0.0450668	-0.074801	-0.0153333	1.5835	1.31226
											11.1	1.25804	1.1715	1.34455	0.543124	0.498479	0.587769	0.325051	0.268377	0.38174	0.0216001	-0.0770228	0.120222	-0.17011	-0.238612	-0.101623	-0.00165826	-0.0458525	0.0425363	0.102355	0.0451334	0.159585	-0.0233053	-0.0670818	0.0204719	-0.107248	-0.152209	-0.0622803	0.22289	0.193678	0.252102	0.00367811	-0.0273859	0.0347425	-0.0454959	-0.075637	-0.0153524	1.61076	1.33297
											11.1333	1.26736	1.17945	1.35526	0.551695	0.506765	0.596641	0.329524	0.272081	0.38698	0.0179614	-0.0816795	0.117601	-0.174805	-0.243801	-0.105808	-0.00382885	-0.048403	0.040746	0.0951304	0.0371537	0.153111	-0.0301958	-0.0743959	0.0140029	-0.115884	-0.16125	-0.0705196	0.229349	0.199707	0.258987	0.00424689	-0.0273094	0.0358033	-0.0459489	-0.0765221	-0.015377	1.63827	1.35365
											11.1667	1.27668	1.18735	1.36598	0.56033	0.515082	0.605577	0.334024	0.275785	0.392249	0.0142951	-0.086413	0.115003	-0.17958	-0.249101	-0.110051	-0.00603424	-0.0510173	0.0389484	0.087864	0.0291039	0.146621	-0.037145	-0.0817804	0.00749182	-0.12462	-0.170406	-0.0788344	0.235903	0.205815	0.265995	0.00482225	-0.0272467	0.0368911	-0.0464253	-0.0774441	-0.0154071	1.666	1.37424
											11.2	1.28597	1.19522	1.37672	0.56898	0.5234	0.614544	0.338524	0.27949	0.397558	0.0106059	-0.0912196	0.112432	-0.184434	-0.254528	-0.114351	-0.00827372	-0.0536918	0.0371454	0.0805426	0.0209841	0.140097	-0.0441559	-0.0892447	0.000935897	-0.133455	-0.179684	-0.0872264	0.242564	0.212011	0.27312	0.00540462	-0.0271978	0.0380071	-0.0469269	-0.0784092	-0.0154433	1.69398	1.39477
											11.2333	1.29527	1.20307	1.38746	0.577662	0.531749	0.623574	0.343037	0.283194	0.402895	0.00688875	-0.0961056	0.109883	-0.189384	-0.260051	-0.118714	-0.0105495	-0.0564319	0.0353333	0.0731728	0.0127917	0.133556	-0.0512277	-0.0967887	-0.00566442	-0.142389	-0.189076	-0.0956948	0.249327	0.218291	0.280368	0.00599527	-0.0271622	0.0391523	-0.0474524	-0.0794173	-0.0154845	1.72214	1.41523
											11.2667	1.30453	1.21088	1.39821	0.586391	0.54013	0.632652	0.347565	0.286884	0.408245	0.00314577	-0.10107	0.107362	-0.194413	-0.265701	-0.123139	-0.0128613	-0.0592358	0.0335138	0.0657554	0.00452927	0.126982	-0.0583627	-0.104413	-0.0123113	-0.151423	-0.198598	-0.104247	0.256205	0.224662	0.287745	0.00659283	-0.0271405	0.0403267	-0.0480038	-0.0804745	-0.0155319	1.75058	1.43566
											11.3	1.3138	1.21867	1.40895	0.595152	0.548527	0.641778	0.35212	0.290589	0.413637	-0.000624606	-0.106113	0.104865	-0.199554	-0.271463	-0.127627	-0.0152117	-0.0621071	0.0316834	0.0582854	-0.00380972	0.120383	-0.0655636	-0.112123	-0.0190052	-0.160563	-0.208242	-0.112884	0.263186	0.231121	0.295252	0.00719836	-0.027133	0.0415298	-0.0485798	-0.0815748	-0.0155847	1.77921	1.456
											11.3333	1.32304	1.22641	1.41969	0.603945	0.556939	0.650951	0.356674	0.294279	0.41907	-0.0044222	-0.111237	0.102393	-0.204759	-0.277352	-0.132177	-0.0176003	-0.0650459	0.0298458	0.0507654	-0.0122227	0.113751	-0.0728291	-0.119914	-0.0257484	-0.16981	-0.218016	-0.121604	0.270282	0.237679	0.302888	0.00781239	-0.0271389	0.0427637	-0.0491809	-0.0827181	-0.0156425	1.80812	1.47634
											11.3667	1.33228	1.23412	1.43043	0.612769	0.565368	0.660171	0.361243	0.29797	0.424516	-0.0082482	-0.116443	0.0999471	-0.210075	-0.283352	-0.136795	-0.0200284	-0.068054	0.0279953	0.0431937	-0.0207121	0.107102	-0.0801628	-0.127792	-0.0325395	-0.179164	-0.22792	-0.130416	0.277495	0.244328	0.310658	0.00843386	-0.0271596	0.0440273	-0.0498079	-0.0839106	-0.0157064	1.83722	1.49661
											11.4	1.34146	1.24177	1.44118	0.621625	0.573812	0.669439	0.365825	0.30166	0.42999	-0.0121013	-0.12173	0.097528	-0.215486	-0.289495	-0.141479	-0.0224969	-0.0711314	0.0261358	0.0355686	-0.0292791	0.10042	-0.087569	-0.135757	-0.0393821	-0.188633	-0.237954	-0.139312	0.284819	0.251073	0.318565	0.00906435	-0.0271931	0.0453223	-0.0504613	-0.0851461	-0.0157753	1.86659	1.51686
											11.4333	1.35065	1.2494	1.45189	0.630513	0.582272	0.678755	0.370421	0.305337	0.435506	-0.0159859	-0.127101	0.0951317	-0.220993	-0.29575	-0.14623	-0.0250073	-0.0742799	0.0242653	0.0278901	-0.0379245	0.0937039	-0.0950405	-0.143808	-0.0462755	-0.198216	-0.248125	-0.148299	0.292265	0.25792	0.326609	0.00970387	-0.0272409	0.0466486	-0.0511399	-0.0864308	-0.015849	1.89618	1.53707
											11.4667	1.3598	1.25697	1.46263	0.639433	0.590748	0.688118	0.375031	0.309014	0.441034	-0.019903	-0.132569	0.0927605	-0.226596	-0.302149	-0.151049	-0.0275596	-0.0775013	0.0223839	0.0201582	-0.0466492	0.0869631	-0.102585	-0.151947	-0.0532211	-0.207906	-0.258434	-0.157386	0.299832	0.264871	0.334794	0.0103519	-0.0273025	0.0480057	-0.0518456	-0.0877647	-0.0159283	1.92599	1.55729
											11.5	1.36893	1.26451	1.47335	0.648384	0.59924	0.697529	0.379654	0.31269	0.446604	-0.0238478	-0.138113	0.0904145	-0.232309	-0.308674	-0.155938	-0.0301539	-0.0807956	0.0204879	0.0123704	-0.0554548	0.0801947	-0.110201	-0.160188	-0.0602218	-0.217719	-0.268888	-0.166557	0.307522	0.27192	0.343124	0.0110084	-0.0273784	0.0493958	-0.0525771	-0.0891416	-0.0160125	1.95602	1.57744
											11.5333	1.37803	1.272	1.48406	0.657367	0.607763	0.706987	0.384278	0.316367	0.452188	-0.0278254	-0.143744	0.0880937	-0.238103	-0.315327	-0.160894	-0.0327937	-0.0841647	0.0185773	0.00452652	-0.0643421	0.0733955	-0.117898	-0.168515	-0.067277	-0.227653	-0.279479	-0.175827	0.315334	0.279076	0.351595	0.0116745	-0.0274682	0.0508172	-0.0533356	-0.0905677	-0.0161017	1.98632	1.59762
											11.5667	1.38711	1.27944	1.49478	0.666381	0.616286	0.716477	0.388929	0.320044	0.457813	-0.0318332	-0.149465	0.0857982	-0.244024	-0.322107	-0.16594	-0.0354773	-0.0876085	0.0166552	-0.00337232	-0.0733113	0.0665663	-0.125666	-0.176944	-0.0743887	-0.23771	-0.290215	-0.185197	0.323279	0.286339	0.360214	0.0123501	-0.0275712	0.0522715	-0.0541205	-0.0920429	-0.0161963	2.01685	1.61778
											11.6	1.39616	1.28685	1.50547	0.675412	0.624826	0.726014	0.393579	0.323707	0.463465	-0.0358738	-0.155273	0.0835278	-0.25004	-0.329047	-0.171033	-0.0382064	-0.0911289	0.0147171	-0.0113292	-0.0823646	0.059707	-0.133508	-0.185468	-0.0815555	-0.247881	-0.301097	-0.194673	0.331346	0.293713	0.368982	0.0130348	-0.0276886	0.0537593	-0.0549325	-0.0935673	-0.0162953	2.04756	1.63793
											11.6333	1.40515	1.2942	1.51613	0.68449	0.633365	0.735599	0.398258	0.32737	0.469132	-0.0399496	-0.161182	0.0812801	-0.256167	-0.336113	-0.176222	-0.0409812	-0.0947258	0.0127634	-0.0193423	-0.0915014	0.0528169	-0.141429	-0.194085	-0.0887804	-0.258182	-0.312131	-0.204241	0.339546	0.301193	0.377899	0.0137291	-0.0278198	0.0552785	-0.055771	-0.0951409	-0.0163986	2.07855	1.65808
											11.6667	1.41414	1.30147	1.52679	0.693584	0.641936	0.745231	0.402936	0.331019	0.474839	-0.0440544	-0.167166	0.0790588	-0.262391	-0.343307	-0.181474	-0.0438033	-0.0984012	0.0107936	-0.0274154	-0.100728	0.045895	-0.14943	-0.202804	-0.0960633	-0.268613	-0.32331	-0.213916	0.347876	0.308787	0.38696	0.0144339	-0.0279643	0.0568295	-0.0566364	-0.0967637	-0.0165074	2.10975	1.67823
											11.7	1.42308	1.30871	1.53742	0.702709	0.650507	0.754895	0.407628	0.334682	0.48056	-0.0481971	-0.173252	0.0768578	-0.268741	-0.350661	-0.186806	-0.0466729	-0.102153	0.00880715	-0.0355469	-0.110039	0.0389415	-0.157518	-0.211632	-0.103404	-0.279166	-0.334642	-0.22369	0.356343	0.316492	0.396182	0.0151483	-0.0281226	0.0584177	-0.057529	-0.0984356	-0.0166198	2.14121	1.69839
											11.7333	1.43199	1.3159	1.54805	0.71185	0.659094	0.764607	0.41232	0.338332	0.486322	-0.052375	-0.179438	0.0746819	-0.275187	-0.358157	-0.192217	-0.0495916	-0.105985	0.00680212	-0.0437385	-0.119432	0.0319563	-0.165679	-0.220555	-0.110803	-0.289856	-0.346134	-0.233579	0.364943	0.324319	0.405556	0.0158718	-0.0282947	0.0600377	-0.0584479	-0.100157	-0.0167373	2.17288	1.71854
											11.7667	1.44085	1.32304	1.55866	0.721023	0.667681	0.77435	0.417039	0.341967	0.492098	-0.0565844	-0.1857	0.0725312	-0.28176	-0.365797	-0.197708	-0.0525578	-0.109898	0.00477977	-0.0519885	-0.128918	0.0249393	-0.173927	-0.229578	-0.118267	-0.300669	-0.357771	-0.243574	0.373681	0.332256	0.41512	0.0166058	-0.0284806	0.061695	-0.0593933	-0.101927	-0.0168583	2.20477	1.73869
											11.8	1.44968	1.33012	1.56921	0.730212	0.676299	0.784141	0.421759	0.345603	0.497915	-0.0608315	-0.192062	0.0704007	-0.288429	-0.373595	-0.203279	-0.055575	-0.113888	0.00273718	-0.0602993	-0.138487	0.0178907	-0.182254	-0.238711	-0.125797	-0.311627	-0.369577	-0.253677	0.38254	0.340316	0.424799	0.0173505	-0.0286793	0.0633787	-0.0603657	-0.103747	-0.0169837	2.23691	1.75887
											11.8333	1.45845	1.33711	1.57976	0.739433	0.684902	0.793964	0.426492	0.349239	0.503745	-0.065114	-0.198526	0.0682941	-0.295225	-0.381522	-0.208913	-0.0586433	-0.117961	0.00067467	-0.0686711	-0.148156	0.0108086	-0.190669	-0.247945	-0.133385	-0.322707	-0.381535	-0.263886	0.391571	0.348493	0.43463	0.0181064	-0.0288912	0.065105	-0.0613652	-0.105615	-0.0171128	2.26927	1.77903
											11.8667	1.46717	1.34408	1.59026	0.748685	0.69352	0.803834	0.431239	0.352874	0.509604	-0.0694305	-0.205077	0.0662127	-0.302133	-0.389607	-0.214643	-0.0617626	-0.122116	-0.00140826	-0.0771055	-0.157908	0.00369393	-0.199163	-0.257296	-0.141037	-0.333931	-0.393653	-0.27421	0.400716	0.356792	0.444652	0.0188707	-0.0291175	0.0668579	-0.0623905	-0.107533	-0.0172456	2.30187	1.79921
											11.9	1.47584	1.35095	1.60075	0.757937	0.702155	0.813736	0.435999	0.356496	0.515489	-0.0737848	-0.211717	0.0641514	-0.309152	-0.397851	-0.220452	-0.0649311	-0.126351	-0.00351181	-0.0856032	-0.167753	-0.003455	-0.207752	-0.266747	-0.148756	-0.345294	-0.405932	-0.284649	0.410014	0.365217	0.454826	0.0196462	-0.029357	0.0686479	-0.0634416	-0.109506	-0.0173821	2.33466	1.81942
											11.9333	1.48447	1.35778	1.6112	0.767221	0.710789	0.823669	0.44076	0.360118	0.521402	-0.0781756	-0.218458	0.0621129	-0.316298	-0.406239	-0.226357	-0.0681543	-0.13067	-0.0056379	-0.0941627	-0.17768	-0.0106368	-0.21642	-0.276308	-0.156539	-0.356794	-0.418378	-0.295202	0.419464	0.373761	0.465191	0.0204329	-0.0296099	0.0704751	-0.0645235	-0.111522	-0.0175216	2.3677	1.83961
											11.9667	1.49306	1.36453	1.62158	0.776521	0.719423	0.833634	0.445534	0.363726	0.527329	-0.0826005	-0.225299	0.060097	-0.323556	-0.414786	-0.232325	-0.0714286	-0.135071	-0.00778677	-0.102781	-0.187708	-0.0178506	-0.225183	-0.285977	-0.164388	-0.368431	-0.430986	-0.305869	0.429067	0.382426	0.47567	0.0212296	-0.0298754	0.0723342	-0.0656238	-0.113588	-0.0176654	2.40095	1.85982
											12	1.50159	1.3712	1.63194	0.785837	0.728058	0.843631	0.450309	0.367334	0.533283	-0.0870669	-0.232229	0.0581013	-0.330925	-0.423476	-0.238389	-0.0747575	-0.139556	-0.00996026	-0.111465	-0.197828	-0.0251003	-0.234032	-0.295763	-0.172302	-0.380206	-0.443761	-0.316651	0.438784	0.391228	0.486339	0.0220365	-0.0301548	0.0742252	-0.0667548	-0.115702	-0.0178117	2.43443	1.88007
											12.0333	1.51003	1.37782	1.64228	0.795184	0.736708	0.85366	0.45511	0.370943	0.539265	-0.0915686	-0.239259	0.0561283	-0.338421	-0.432325	-0.244533	-0.0781394	-0.144122	-0.0121574	-0.120217	-0.208039	-0.0323842	-0.242969	-0.305657	-0.180288	-0.392133	-0.456704	-0.327555	0.448691	0.400145	0.497199	0.022855	-0.0304464	0.0761586	-0.0679104	-0.117866	-0.0179599	2.46812	1.90031
											12.0667	1.51845	1.38435	1.65255	0.804531	0.745358	0.863704	0.459898	0.374537	0.545274	-0.0961068	-0.24639	0.0541766	-0.346045	-0.441334	-0.250756	-0.0815759	-0.148773	-0.0143791	-0.129026	-0.21835	-0.0397032	-0.252	-0.31566	-0.18834	-0.404198	-0.469807	-0.338582	0.458713	0.409214	0.508212	0.0236842	-0.0307513	0.0781186	-0.0690967	-0.120079	-0.0181123	2.50203	1.92059
											12.1	1.52679	1.3908	1.66278	0.81391	0.754008	0.873796	0.464714	0.378131	0.551296	-0.100682	-0.25361	0.0522452	-0.353796	-0.450501	-0.257075	-0.0850689	-0.153509	-0.0166267	-0.137903	-0.228745	-0.0470563	-0.261118	-0.32578	-0.196457	-0.416408	-0.483086	-0.349723	0.468887	0.418397	0.519377	0.0245229	-0.03107	0.0801158	-0.0703015	-0.122341	-0.0182666	2.53615	1.94083
											12.1333	1.53507	1.39717	1.67294	0.823289	0.762658	0.88392	0.469529	0.381712	0.557347	-0.105299	-0.26093	0.0503326	-0.361658	-0.459828	-0.263489	-0.0886148	-0.15833	-0.0188999	-0.146838	-0.23924	-0.054442	-0.270331	-0.336015	-0.204647	-0.428756	-0.496533	-0.360986	0.479214	0.427695	0.530732	0.0253733	-0.0314015	0.0821502	-0.071537	-0.124652	-0.0184246	2.57049	1.96114
											12.1667	1.54327	1.40346	1.68309	0.832684	0.771309	0.894059	0.474359	0.385293	0.563411	-0.10995	-0.268338	0.048444	-0.369632	-0.469298	-0.269967	-0.0922172	-0.163234	-0.0212007	-0.155848	-0.249827	-0.0618652	-0.279638	-0.346366	-0.212909	-0.441264	-0.510148	-0.372371	0.489692	0.437145	0.54224	0.0262327	-0.0317467	0.0842111	-0.0727971	-0.127006	-0.0185844	2.60502	1.98142
											12.2	1.55142	1.40969	1.69314	0.842094	0.779959	0.904214	0.479188	0.38886	0.569502	-0.114642	-0.27586	0.046573	-0.377749	-0.478943	-0.276556	-0.0958762	-0.168224	-0.0235288	-0.164916	-0.260514	-0.0693227	-0.289031	-0.356826	-0.221236	-0.453909	-0.523939	-0.383886	0.500324	0.44671	0.553938	0.0271043	-0.0321037	0.0863145	-0.0740818	-0.129416	-0.018746	2.63977	2.00173
											12.2333	1.55948	1.41581	1.70318	0.851505	0.788609	0.914417	0.484017	0.392427	0.575607	-0.119373	-0.28347	0.0447197	-0.385978	-0.488747	-0.283225	-0.0995916	-0.173297	-0.0258842	-0.174051	-0.271292	-0.0768151	-0.298519	-0.36741	-0.229637	-0.466707	-0.53789	-0.395516	0.511108	0.456426	0.565789	0.0279856	-0.0324744	0.0884445	-0.0753849	-0.131868	-0.0189102	2.67473	2.02203
											12.2667	1.56749	1.42185	1.7131	0.860947	0.797259	0.92462	0.48886	0.39598	0.58174	-0.12414	-0.291168	0.042889	-0.394334	-0.498695	-0.289973	-0.103364	-0.178458	-0.0282706	-0.183253	-0.282163	-0.0843435	-0.308102	-0.378102	-0.238109	-0.47965	-0.552024	-0.407276	0.522044	0.466296	0.57783	0.0288774	-0.0328579	0.0906116	-0.076725	-0.134364	-0.0190774	2.70992	2.0424
											12.3	1.57542	1.42781	1.72299	0.870374	0.805894	0.934854	0.493717	0.399534	0.587886	-0.12894	-0.298967	0.0410772	-0.402817	-0.508817	-0.296817	-0.107194	-0.183694	-0.0306844	-0.192522	-0.293133	-0.0919019	-0.317786	-0.388918	-0.246654	-0.492746	-0.566327	-0.419157	0.533133	0.476241	0.590024	0.0297804	-0.0332542	0.092816	-0.0780834	-0.136915	-0.0192458	2.74528	2.06271
											12.3333	1.58326	1.43369	1.73281	0.879816	0.814544	0.945105	0.498573	0.403087	0.59406	-0.133791	-0.306867	0.0392818	-0.411428	-0.519099	-0.303756	-0.111079	-0.189036	-0.0331273	-0.201849	-0.304195	-0.0995019	-0.327557	-0.399842	-0.255272	-0.505987	-0.580805	-0.431169	0.544374	0.486377	0.602408	0.0306924	-0.0336642	0.0950469	-0.0794603	-0.139509	-0.019416	2.78084	2.08305
											12.3667	1.59102	1.43945	1.74257	0.889274	0.823162	0.955371	0.50343	0.406613	0.600247	-0.13868	-0.314867	0.0375041	-0.420166	-0.52954	-0.310791	-0.115024	-0.194451	-0.0356013	-0.211251	-0.315358	-0.107144	-0.337422	-0.41089	-0.263955	-0.51938	-0.595458	-0.443302	0.555805	0.496628	0.614945	0.0316145	-0.0340871	0.097315	-0.0808741	-0.142152	-0.0195888	2.81658	2.10339
											12.4	1.5987	1.44514	1.75224	0.898717	0.831797	0.965653	0.508286	0.410139	0.606448	-0.143593	-0.322943	0.0357465	-0.429015	-0.540124	-0.31789	-0.119024	-0.199938	-0.0381044	-0.220711	-0.326612	-0.114802	-0.347374	-0.422046	-0.27271	-0.532911	-0.610272	-0.455551	0.567313	0.506992	0.627672	0.0325477	-0.034521	0.0996149	-0.0823002	-0.144838	-0.0197627	2.85253	2.12376
											12.4333	1.6063	1.45074	1.76186	0.908191	0.840415	0.975951	0.513157	0.413664	0.612663	-0.148557	-0.33112	0.0340015	-0.437975	-0.550867	-0.325084	-0.123077	-0.205517	-0.0406348	-0.230222	-0.337941	-0.122502	-0.357421	-0.433304	-0.281531	-0.546587	-0.625246	-0.467921	0.579012	0.517471	0.640552	0.0334895	-0.0349683	0.101947	-0.0837508	-0.147567	-0.0199379	2.88865	2.1441
											12.4667	1.61382	1.45624	1.7714	0.917649	0.849018	0.986264	0.518041	0.417177	0.618905	-0.153547	-0.339385	0.0322792	-0.447064	-0.561754	-0.332357	-0.127186	-0.211168	-0.0431981	-0.239799	-0.349362	-0.130228	-0.367548	-0.444678	-0.290417	-0.560386	-0.640373	-0.480406	0.590862	0.528103	0.653584	0.0344413	-0.0354261	0.10431	-0.0852261	-0.15034	-0.0201156	2.92495	2.16447
											12.5	1.62126	1.46165	1.78086	0.927107	0.85762	0.996594	0.522911	0.420675	0.625147	-0.158586	-0.347726	0.0305707	-0.456263	-0.572784	-0.339726	-0.131348	-0.216911	-0.0457887	-0.249435	-0.360875	-0.137986	-0.377761	-0.456147	-0.299368	-0.574329	-0.655661	-0.492998	0.602827	0.538848	0.666768	0.0354012	-0.0358967	0.106701	-0.0867259	-0.153155	-0.0202938	2.96143	2.18481
											12.5333	1.62861	1.46695	1.79024	0.936565	0.866207	1.00694	0.527795	0.42416	0.631417	-0.163639	-0.356167	0.0288787	-0.465574	-0.583973	-0.347159	-0.135565	-0.222727	-0.0484103	-0.259129	-0.372471	-0.145778	-0.388062	-0.467731	-0.308385	-0.58841	-0.671108	-0.505712	0.614945	0.549708	0.680143	0.0363695	-0.0363806	0.109117	-0.0882442	-0.156013	-0.0204745	2.99807	2.20518
											12.5667	1.63585	1.47215	1.79956	0.946023	0.874778	1.01728	0.532666	0.427644	0.637701	-0.168741	-0.364684	0.027203	-0.474996	-0.595289	-0.354687	-0.139836	-0.228615	-0.051061	-0.268873	-0.384142	-0.153595	-0.398442	-0.479417	-0.317467	-0.602628	-0.686716	-0.51854	0.627177	0.560721	0.693633	0.0373484	-0.0368746	0.111571	-0.0897809	-0.158908	-0.0206553	3.0349	2.22548
											12.6	1.64301	1.47726	1.8088	0.955482	0.883333	1.02763	0.53755	0.431115	0.643998	-0.173882	-0.373302	0.0255411	-0.48453	-0.606764	-0.362295	-0.144161	-0.234577	-0.0537428	-0.278676	-0.395905	-0.161446	-0.408909	-0.491205	-0.326614	-0.616976	-0.702469	-0.531483	0.639561	0.571848	0.707312	0.0383327	-0.0373824	0.114047	-0.0913422	-0.161847	-0.0208372	3.07188	2.24582
											12.6333	1.65009	1.48226	1.81793	0.96494	0.891888	1.03799	0.542434	0.434586	0.650295	-0.179047	-0.381996	0.0238919	-0.494175	-0.618383	-0.369982	-0.148538	-0.240629	-0.0564537	-0.288536	-0.407752	-0.169321	-0.419456	-0.503101	-0.335819	-0.631454	-0.718383	-0.544533	0.652098	0.583089	0.721107	0.0393286	-0.0378998	0.116559	-0.0929219	-0.164828	-0.0210204	3.10917	2.26619
											12.6667	1.65706	1.48715	1.82697	0.974382	0.900428	1.04835	0.547318	0.43803	0.65662	-0.184251	-0.390765	0.0222628	-0.503947	-0.630129	-0.377749	-0.15297	-0.246737	-0.0591957	-0.298456	-0.419673	-0.17723	-0.430091	-0.515099	-0.345089	-0.64607	-0.734449	-0.557698	0.664749	0.594444	0.735091	0.0403309	-0.0384304	0.119093	-0.0945262	-0.167846	-0.0212036	3.14644	2.2865
											12.7	1.66395	1.49196	1.83594	0.983824	0.908935	1.05873	0.552216	0.441473	0.662944	-0.189492	-0.399622	0.0206463	-0.513815	-0.642034	-0.385596	-0.157453	-0.252935	-0.0619686	-0.308425	-0.431687	-0.185164	-0.440805	-0.527191	-0.354418	-0.660815	-0.750661	-0.570977	0.677552	0.605914	0.74919	0.0413423	-0.0389717	0.121653	-0.0961429	-0.170901	-0.021388	3.1837	2.30681
											12.7333	1.67073	1.49664	1.84482	0.993251	0.917427	1.06909	0.5571	0.444903	0.669282	-0.194759	-0.408555	0.0190437	-0.523794	-0.654067	-0.393522	-0.161989	-0.259207	-0.0647707	-0.318445	-0.443767	-0.193122	-0.451606	-0.539392	-0.363819	-0.67569	-0.76704	-0.584355	0.69047	0.617498	0.76348	0.0423616	-0.0395241	0.124245	-0.0977841	-0.173993	-0.021573	3.22127	2.32708
											12.7667	1.67743	1.50123	1.8536	1.00268	0.925903	1.07945	0.561984	0.448333	0.675635	-0.20005	-0.417576	0.0174625	-0.533885	-0.666242	-0.401528	-0.166574	-0.265551	-0.0676019	-0.328522	-0.45593	-0.201115	-0.462479	-0.551688	-0.373271	-0.690695	-0.783534	-0.597848	0.70354	0.629196	0.777884	0.0433883	-0.0400882	0.126864	-0.0994376	-0.177121	-0.0217574	3.25915	2.34736
											12.8	1.68399	1.50569	1.86229	1.01209	0.934363	1.08983	0.566868	0.451735	0.681987	-0.205392	-0.42666	0.0158901	-0.544087	-0.678561	-0.409597	-0.171212	-0.271968	-0.0704642	-0.33865	-0.468177	-0.209123	-0.47344	-0.564085	-0.382788	-0.705814	-0.80018	-0.611448	0.716763	0.641047	0.79244	0.0444225	-0.0406629	0.129509	-0.101116	-0.180287	-0.021943	3.29703	2.36764
											12.8333	1.69044	1.51003	1.87087	1.02148	0.942792	1.10017	0.571752	0.455138	0.688352	-0.21076	-0.435845	0.0143304	-0.554385	-0.691007	-0.417762	-0.175901	-0.27844	-0.0733556	-0.348828	-0.480491	-0.217166	-0.484473	-0.576576	-0.392363	-0.721071	-0.816979	-0.625155	0.730061	0.652974	0.807149	0.0454641	-0.0412498	0.132181	-0.102812	-0.183496	-0.0221293	3.33492	2.38785
											12.8667	1.69681	1.51427	1.87935	1.03086	0.951204	1.11054	0.576622	0.458527	0.694732	-0.216152	-0.445093	0.0127819	-0.564794	-0.703581	-0.425991	-0.180637	-0.285003	-0.0762762	-0.359056	-0.49288	-0.225225	-0.495579	-0.589154	-0.401996	-0.736442	-0.833931	-0.638961	0.743513	0.665015	0.82201	0.0465126	-0.0418474	0.134874	-0.104521	-0.186729	-0.0223143	3.37311	2.40803
											12.9	1.70304	1.51837	1.88771	1.04022	0.959569	1.12088	0.581506	0.461901	0.701111	-0.221582	-0.454416	0.0112488	-0.575298	-0.716282	-0.434299	-0.185426	-0.291621	-0.0792259	-0.369334	-0.505343	-0.233317	-0.506764	-0.601834	-0.411687	-0.751936	-0.851036	-0.652873	0.757116	0.677209	0.837023	0.0475681	-0.0424556	0.137593	-0.106248	-0.189999	-0.0224999	3.4113	2.42822
											12.9333	1.70916	1.52236	1.89599	1.04957	0.967934	1.13121	0.586377	0.465263	0.707504	-0.227038	-0.463802	0.00973491	-0.585898	-0.729126	-0.442687	-0.190257	-0.298312	-0.0822048	-0.379654	-0.517882	-0.241426	-0.518022	-0.614601	-0.421437	-0.767574	-0.868217	-0.666886	0.770796	0.689479	0.852151	0.0486315	-0.0430739	0.140334	-0.108	-0.193306	-0.022688	3.44981	2.44834
											12.9667	1.71518	1.52624	1.90414	1.0589	0.976252	1.14154	0.591247	0.46861	0.713884	-0.232519	-0.473264	0.00823107	-0.59661	-0.742082	-0.451138	-0.195143	-0.305075	-0.0852111	-0.390024	-0.530488	-0.24956	-0.529353	-0.627462	-0.431237	-0.783305	-0.885551	-0.680989	0.784628	0.701863	0.867393	0.0496991	-0.0437038	0.143101	-0.109758	-0.196644	-0.0228712	3.48831	2.46843
											13	1.72108	1.52999	1.9122	1.0682	0.984553	1.15185	0.596117	0.471944	0.720277	-0.238037	-0.482815	0.00673315	-0.607417	-0.755165	-0.459653	-0.200066	-0.311894	-0.0882484	-0.400435	-0.543152	-0.257711	-0.540756	-0.64041	-0.441095	-0.799111	-0.903038	-0.6952	0.798575	0.714324	0.882788	0.0507752	-0.0443428	0.145895	-0.111535	-0.200018	-0.0230581	3.52681	2.48849
											13.0333	1.72688	1.53362	1.92013	1.07749	0.992823	1.16215	0.600974	0.475264	0.726684	-0.243581	-0.492415	0.00525413	-0.618303	-0.768375	-0.468248	-0.205043	-0.318767	-0.0913112	-0.410889	-0.555899	-0.265886	-0.552224	-0.653445	-0.451004	-0.81507	-0.920677	-0.709502	0.812636	0.726937	0.898335	0.0518567	-0.044993	0.148705	-0.113329	-0.203418	-0.0232425	3.56563	2.50852
											13.0667	1.73253	1.53712	1.92792	1.08676	1.00106	1.17245	0.605831	0.47857	0.733077	-0.24915	-0.502091	0.0037867	-0.629301	-0.781697	-0.476906	-0.210056	-0.325731	-0.0944031	-0.421392	-0.568697	-0.274087	-0.563765	-0.66656	-0.46097	-0.831106	-0.938392	-0.723896	0.826811	0.739626	0.913996	0.0529435	-0.0456532	0.151542	-0.115137	-0.206848	-0.0234269	3.60444	2.52848
											13.1	1.73805	1.54048	1.93563	1.09598	1.00925	1.18272	0.610674	0.481863	0.73947	-0.254744	-0.511831	0.0023296	-0.640379	-0.795146	-0.485628	-0.215124	-0.332732	-0.0975206	-0.431929	-0.58157	-0.282296	-0.575372	-0.679762	-0.470981	-0.847295	-0.956261	-0.738374	0.8411	0.752429	0.929772	0.0540355	-0.0463225	0.154399	-0.116956	-0.210302	-0.02361	3.64326	2.54842
											13.1333	1.74347	1.54371	1.9432	1.10518	1.01741	1.19295	0.615517	0.485156	0.745877	-0.260375	-0.521633	0.000886695	-0.651552	-0.80869	-0.494413	-0.220229	-0.339805	-0.100665	-0.442507	-0.594492	-0.29053	-0.587043	-0.693044	-0.481042	-0.863559	-0.974205	-0.752951	0.855504	0.765309	0.945662	0.055135	-0.0470013	0.157273	-0.118794	-0.213794	-0.0237908	3.68207	2.56829
											13.1667	1.74874	1.54682	1.95066	1.11435	1.02554	1.20317	0.620346	0.488421	0.752284	-0.26602	-0.531485	-0.000544979	-0.662804	-0.822346	-0.503263	-0.225388	-0.346934	-0.103838	-0.453127	-0.607473	-0.298773	-0.598773	-0.706399	-0.491147	-0.879977	-0.992303	-0.767574	0.869984	0.778303	0.961704	0.0562399	-0.0476897	0.160168	-0.120638	-0.217303	-0.0239739	3.7212	2.5881
											13.2	1.75388	1.5498	1.95799	1.12349	1.03363	1.21337	0.625175	0.491659	0.758677	-0.27169	-0.541414	-0.00196712	-0.674152	-0.836129	-0.512176	-0.230566	-0.354117	-0.107033	-0.463781	-0.620513	-0.30704	-0.610567	-0.719833	-0.501295	-0.896394	-1.01048	-0.782312	0.884617	0.791373	0.977823	0.05735	-0.0483892	0.163084	-0.122501	-0.220844	-0.0241553	3.76001	2.60785
											13.2333	1.75891	1.55265	1.96518	1.13262	1.04168	1.22356	0.62999	0.494896	0.765071	-0.277384	-0.551392	-0.00337886	-0.68558	-0.850008	-0.521152	-0.235798	-0.361336	-0.110253	-0.474459	-0.633611	-0.315316	-0.622413	-0.733369	-0.511494	-0.912964	-1.0288	-0.797202	0.899326	0.804557	0.994056	0.0584601	-0.0490957	0.166021	-0.124375	-0.224415	-0.0243372	3.79945	2.62757
											13.2667	1.7638	1.55535	1.97223	1.1417	1.0497	1.23371	0.634792	0.49812	0.771464	-0.283104	-0.561434	-0.00477523	-0.697071	-0.863982	-0.530177	-0.241067	-0.368628	-0.1135	-0.485179	-0.646758	-0.323609	-0.634324	-0.746933	-0.521736	-0.929687	-1.04721	-0.812092	0.91411	0.817818	1.01044	0.0595809	-0.0498138	0.168969	-0.126256	-0.228005	-0.0245142	3.83857	2.64719
											13.3	1.76853	1.55789	1.97917	1.15074	1.05765	1.24384	0.63958	0.501317	0.777857	-0.288837	-0.571526	-0.00616316	-0.708658	-0.878052	-0.539265	-0.246372	-0.375975	-0.116769	-0.495933	-0.659956	-0.33191	-0.646286	-0.760571	-0.532015	-0.94641	-1.06576	-0.827059	0.92901	0.831155	1.0269	0.0607017	-0.0505394	0.171938	-0.128156	-0.231619	-0.0246919	3.87769	2.66678
											13.3333	1.77315	1.56033	1.98598	1.15974	1.06557	1.25393	0.644368	0.5045	0.784237	-0.294595	-0.581656	-0.00753748	-0.720309	-0.892233	-0.5484	-0.251714	-0.383359	-0.120059	-0.506712	-0.673196	-0.340227	-0.658305	-0.774281	-0.54233	-0.96321	-1.08439	-0.842102	0.944023	0.844568	1.04344	0.0618277	-0.0512729	0.174924	-0.130061	-0.235252	-0.0248689	3.91682	2.68625
											13.3667	1.77764	1.56262	1.99265	1.16873	1.07345	1.26399	0.649143	0.507669	0.790616	-0.313292	-0.606967	-0.0196056	-0.748942	-0.924893	-0.572975	-0.269106	-0.403705	-0.13452	-0.533433	-0.70373	-0.363127	-0.683767	-0.802426	-0.565136	-0.997343	-1.12173	-0.872875	0.975384	0.874138	1.07663	0.0672563	-0.0485698	0.183077	-0.125826	-0.23232	-0.0193361	3.95625	2.70566
											13.4	1.78198	1.56478	1.99918	1.17765	1.08129	1.27402	0.653903	0.510825	0.796982	-0.332834	-0.633224	-0.0324316	-0.777367	-0.957473	-0.597262	-0.286006	-0.42374	-0.148255	-0.560171	-0.73428	-0.386061	-0.709061	-0.830353	-0.587747	-1.03132	-1.15907	-0.903496	1.0069	0.903746	1.11005	0.0729344	-0.045795	0.191661	-0.121695	-0.229591	-0.0138015	3.99569	2.72501
											13.4333	1.78616	1.56678	2.00558	1.18655	1.08907	1.28401	0.65865	0.513953	0.803334	-0.353055	-0.660262	-0.0458599	-0.805539	-0.989893	-0.621184	-0.302396	-0.443484	-0.161299	-0.587009	-0.764923	-0.409103	-0.734239	-0.858208	-0.610227	-1.06523	-1.19634	-0.934116	1.0386	0.93343	1.14377	0.0788676	-0.0429358	0.200675	-0.117681	-0.227089	-0.0082712	4.03513	2.74429
											13.4667	1.79024	1.56864	2.01184	1.19539	1.0968	1.29398	0.663383	0.517067	0.8097	-0.373756	-0.687817	-0.0596951	-0.83336	-1.02208	-0.64466	-0.318311	-0.462937	-0.173696	-0.614039	-0.795732	-0.432338	-0.759265	-0.885918	-0.632619	-1.09913	-1.2336	-0.964584	1.07046	0.963152	1.17776	0.0850769	-0.0399655	0.210119	-0.113809	-0.224846	-0.00277665	4.07425	2.76345
											13.5	1.79414	1.57036	2.01793	1.2042	1.10448	1.30391	0.668103	0.520167	0.816038	-0.394696	-0.715661	-0.0737319	-0.860815	-1.05396	-0.667675	-0.333789	-0.482079	-0.185499	-0.641327	-0.826783	-0.455864	-0.784291	-0.913628	-0.654969	-1.13296	-1.27087	-0.995052	1.10243	0.992874	1.21198	0.0915571	-0.0368613	0.219972	-0.110133	-0.222909	0.00264665	4.11369	2.78254
											13.5333	1.79794	1.57194	2.02392	1.21296	1.1121	1.3138	0.672795	0.52324	0.822362	-0.415636	-0.74353	-0.0877359	-0.887824	-1.08548	-0.690148	-0.348866	-0.500948	-0.196766	-0.668958	-0.858201	-0.479748	-0.809317	-0.941338	-0.677318	-1.16679	-1.30805	-1.02544	1.13447	1.02256	1.24639	0.0982976	-0.0336143	0.230207	-0.106691	-0.22133	0.00795095	4.15312	2.80155
											13.5667	1.80155	1.57337	2.02974	1.22166	1.11968	1.32364	0.677487	0.5263	0.828673	-0.436324	-0.77116	-0.101487	-0.914388	-1.11665	-0.712112	-0.363578	-0.51958	-0.207559	-0.697006	-0.889903	-0.504084	-0.834415	-0.969048	-0.699703	-1.20054	-1.34532	-1.05576	1.1666	1.0522	1.28095	0.105267	-0.0302218	0.240762	-0.103538	-0.220162	0.0130836	4.19256	2.82046
											13.6	1.80505	1.57465	2.03545	1.23032	1.1272	1.33344	0.682151	0.529332	0.834984	-0.456533	-0.798312	-0.11476	-0.940474	-1.14743	-0.733535	-0.377981	-0.537993	-0.217968	-0.725546	-0.922189	-0.528928	-0.859514	-0.99683	-0.722147	-1.23429	-1.3825	-1.08607	1.19868	1.08181	1.31559	0.112437	-0.0266985	0.251566	-0.100735	-0.219461	0.0179881	4.23168	2.83924
											13.6333	1.80839	1.5758	2.04097	1.23894	1.13468	1.34322	0.686802	0.53235	0.841268	-0.476061	-0.824745	-0.127366	-0.966115	-1.1778	-0.754433	-0.39211	-0.556188	-0.228014	-0.754636	-0.954892	-0.554364	-0.884685	-1.02468	-0.744685	-1.26812	-1.41977	-1.11639	1.23077	1.11127	1.35026	0.119725	-0.0230776	0.262529	-0.0983311	-0.219283	0.0226124	4.27112	2.85797
											13.6667	1.81158	1.57678	2.04636	1.24751	1.14208	1.35293	0.691439	0.535341	0.847551	-0.494734	-0.850296	-0.139158	-0.991294	-1.20778	-0.774821	-0.406002	-0.574218	-0.237785	-0.784344	-0.988262	-0.580443	-0.909928	-1.05254	-0.767317	-1.30187	-1.45703	-1.14663	1.26277	1.14061	1.38494	0.12706	-0.0194099	0.273535	-0.0963641	-0.219645	0.0269207	4.31055	2.87657
											13.7	1.81462	1.57763	2.05161	1.25602	1.14943	1.36261	0.696063	0.538304	0.853807	-0.512435	-0.874852	-0.150031	-1.01606	-1.23739	-0.794748	-0.419729	-0.592121	-0.247338	-0.814703	-1.02222	-0.607215	-0.935317	-1.08054	-0.790022	-1.33554	-1.4943	-1.17687	1.29463	1.16976	1.4195	0.134343	-0.0157661	0.28445	-0.0948397	-0.220567	0.0308879	4.34968	2.89507
											13.7333	1.81754	1.57834	2.05672	1.26448	1.15673	1.37224	0.700659	0.541268	0.860036	-0.529142	-0.89835	-0.159947	-1.04044	-1.26664	-0.814229	-0.433293	-0.609877	-0.256709	-0.845771	-1.05684	-0.63472	-0.960778	-1.10861	-0.812944	-1.36929	-1.53156	-1.2071	1.3263	1.19868	1.45387	0.141455	-0.0122264	0.295142	-0.093764	-0.222043	0.0345164	4.38911	2.91349
											13.7667	1.82028	1.57889	2.06167	1.27289	1.16396	1.38181	0.705227	0.54419	0.866264	-0.544866	-0.920789	-0.16893	-1.06444	-1.29556	-0.833328	-0.446766	-0.627543	-0.26597	-0.877556	-1.09213	-0.662976	-0.986384	-1.13683	-0.835866	-1.40305	-1.56882	-1.23734	1.3577	1.22737	1.48805	0.148291	-0.00888694	0.305463	-0.0931063	-0.224034	0.0378203	4.42824	2.93178
											13.8	1.8229	1.5793	2.06648	1.28124	1.17113	1.39135	0.709782	0.547098	0.872465	-0.559682	-0.942296	-0.177069	-1.08813	-1.32419	-0.852077	-0.460147	-0.645118	-0.275159	-0.910009	-1.12808	-0.692025	-1.01206	-1.16512	-0.859006	-1.4368	-1.60616	-1.26751	1.38887	1.2558	1.52193	0.154713	-0.00585451	0.315279	-0.0928174	-0.226474	0.0408477	4.46736	2.94994
											13.8333	1.82536	1.57957	2.07112	1.28954	1.17825	1.40084	0.714323	0.549993	0.878653	-0.573756	-0.962983	-0.184528	-1.11151	-1.35252	-0.870476	-0.473492	-0.662638	-0.284329	-0.943295	-1.16479	-0.721842	-1.03781	-1.19341	-0.882146	-1.47055	-1.6435	-1.29759	1.41969	1.28389	1.55546	0.160609	-0.00323193	0.324447	-0.0928174	-0.229296	0.0436604	4.50649	2.96801
											13.8667	1.82766	1.57968	2.07563	1.29777	1.18528	1.41027	0.718837	0.55286	0.884826	-0.587313	-0.983104	-0.191521	-1.13459	-1.3806	-0.888588	-0.486837	-0.680139	-0.293517	-0.97725	-1.20217	-0.752442	-1.06371	-1.22185	-0.905504	-1.5043	-1.68084	-1.32775	1.45018	1.3117	1.58865	0.165851	-0.00113096	0.332839	-0.0930141	-0.232382	0.0463466	4.5453	2.98593
											13.9	1.82982	1.57965	2.08001	1.30596	1.19227	1.41965	0.723323	0.5557	0.890959	-0.60063	-1.00294	-0.198324	-1.15741	-1.4084	-0.906414	-0.500201	-0.697623	-0.302778	-1.01195	-1.24021	-0.783794	-1.08961	-1.25035	-0.928861	-1.53797	-1.71818	-1.35776	1.48032	1.33918	1.62146	0.170345	0.000347266	0.340339	-0.0932907	-0.235603	0.0490144	4.58442	3.00375
											13.9333	1.83184	1.57946	2.08422	1.31407	1.19919	1.42896	0.727795	0.558513	0.897078	-0.613998	-1.02277	-0.205229	-1.17996	-1.43595	-0.923969	-0.513637	-0.715124	-0.312149	-1.04733	-1.27883	-0.815863	-1.11565	-1.27893	-0.952364	-1.57165	-1.7556	-1.38777	1.51012	1.36635	1.65389	0.173973	0.00110105	0.346846	-0.0935243	-0.238817	0.0517755	4.62324	3.02145
											13.9667	1.83373	1.57916	2.08826	1.32215	1.20605	1.43824	0.73224	0.561298	0.903169	-0.627756	-1.04295	-0.212561	-1.20223	-1.46323	-0.941238	-0.527164	-0.732644	-0.321666	-1.08337	-1.31813	-0.848607	-1.14176	-1.30751	-0.976011	-1.60532	-1.79294	-1.41771	1.53957	1.39317	1.68594	0.17665	0.00103588	0.352264	-0.0935735	-0.241897	0.0547481	4.66205	3.039
											14	1.83542	1.5787	2.09217	1.33015	1.21283	1.44745	0.736658	0.564069	0.909247	-0.642245	-1.06384	-0.22065	-1.22424	-1.49024	-0.958221	-0.540819	-0.750255	-0.331383	-1.11999	-1.35801	-0.881978	-1.16795	-1.33617	-0.999659	-1.63885	-1.83021	-1.44756	1.56868	1.41973	1.71768	0.178307	7.90853e-05	0.35654	-0.0933092	-0.244675	0.0580564	4.70056	3.05645
											14.0333	1.83701	1.57807	2.09594	1.33809	1.21955	1.45661	0.741062	0.566813	0.915297	-0.657793	-1.08576	-0.229822	-1.24593	-1.51695	-0.974916	-0.55462	-0.767939	-0.341318	-1.1572	-1.39838	-0.915932	-1.19421	-1.36489	-1.02345	-1.67237	-1.86739	-1.47727	1.59757	1.44599	1.74911	0.178876	-0.00184325	0.3596	-0.0926084	-0.247023	0.0618127	4.73937	3.07377
											14.0667	1.83843	1.5773	2.09955	1.34596	1.2262	1.46572	0.745425	0.569529	0.921306	-0.674688	-1.10902	-0.240368	-1.26732	-1.54336	-0.99131	-0.568621	-0.785751	-0.35151	-1.19474	-1.43909	-0.950387	-1.22047	-1.39369	-1.04732	-1.70566	-1.9045	-1.50682	1.62619	1.47205	1.78036	0.178312	-0.00478905	0.361411	-0.091336	-0.248812	0.0661339	4.77787	3.09098
											14.1	1.83971	1.57643	2.10302	1.35377	1.23278	1.47475	0.749774	0.572232	0.927301	-0.693196	-1.13388	-0.252526	-1.2884	-1.56941	-1.00739	-0.582841	-0.80369	-0.361992	-1.23278	-1.48022	-0.985259	-1.24687	-1.42249	-1.07118	-1.73888	-1.94154	-1.53622	1.65465	1.49792	1.81138	0.176586	-0.00879611	0.361963	-0.0894182	-0.249925	0.0710883	4.81607	3.10793
											14.1333	1.84086	1.57536	2.10633	1.36152	1.23929	1.48373	0.754081	0.574894	0.933269	-0.713519	-1.16054	-0.266486	-1.30912	-1.5951	-1.02313	-0.597316	-0.82183	-0.372785	-1.27108	-1.52169	-1.02046	-1.27328	-1.45129	-1.09519	-1.77187	-1.97834	-1.56539	1.68304	1.52372	1.84236	0.173675	-0.0138937	0.361246	-0.0867566	-0.250275	0.0767618	4.85457	3.12501
											14.1667	1.84184	1.57419	2.1095	1.3692	1.24575	1.49266	0.758376	0.577542	0.93921	-0.735769	-1.18914	-0.282399	-1.32951	-1.6204	-1.03853	-0.612065	-0.840188	-0.383924	-1.30962	-1.56323	-1.05592	-1.29975	-1.48023	-1.11935	-1.80462	-2.01492	-1.59433	1.71139	1.54944	1.87334	0.169596	-0.0200855	0.359275	-0.0833144	-0.249808	0.0831853	4.89276	3.14178
											14.2	1.84269	1.57287	2.11251	1.37682	1.25212	1.50152	0.762642	0.580162	0.945123	-0.76001	-1.21976	-0.300277	-1.34953	-1.64539	-1.0536	-0.627106	-0.858802	-0.395428	-1.34824	-1.60495	-1.09146	-1.3263	-1.5091	-1.1435	-1.83715	-2.05127	-1.62304	1.73978	1.5752	1.90439	0.164375	-0.0273561	0.356099	-0.0790669	-0.248499	0.0903648	4.93065	3.15823
											14.2333	1.84343	1.57142	2.11541	1.38438	1.25843	1.51033	0.766868	0.582755	0.950995	-0.786229	-1.25234	-0.320121	-1.3692	-1.67006	-1.06836	-0.642493	-0.877671	-0.407296	-1.38687	-1.64666	-1.12708	-1.35292	-1.53812	-1.1678	-1.86938	-2.08731	-1.65145	1.76832	1.60104	1.9356	0.158054	-0.0356694	0.351775	-0.0740388	-0.24636	0.0982881	4.96853	3.175
											14.2667	1.84398	1.56981	2.11814	1.39187	1.26465	1.51907	0.77108	0.58532	0.956853	-0.814313	-1.28688	-0.341804	-1.38852	-1.69425	-1.08279	-0.658189	-0.896831	-0.419565	-1.42541	-1.6882	-1.16271	-1.37962	-1.56713	-1.19218	-1.9013	-2.12305	-1.67955	1.79705	1.62702	1.96708	0.150708	-0.0449643	0.346384	-0.0682607	-0.243434	0.106906	5.00641	3.19115
											14.3	1.84441	1.56809	2.12074	1.39929	1.27082	1.52776	0.775264	0.587858	0.96267	-0.844085	-1.32304	-0.365163	-1.40751	-1.71813	-1.09691	-0.674232	-0.916284	-0.432199	-1.46387	-1.72958	-1.19808	-1.40638	-1.59615	-1.21662	-1.93291	-2.1584	-1.70734	1.82609	1.65328	1.99889	0.142443	-0.055151	0.340031	-0.0618373	-0.239801	0.116126	5.04398	3.20761
											14.3333	1.84471	1.56623	2.12317	1.40664	1.27692	1.53638	0.779421	0.590383	0.968459	-0.875293	-1.36072	-0.389933	-1.4262	-1.74168	-1.11078	-0.690604	-0.93601	-0.445216	-1.50191	-1.77063	-1.23328	-1.43322	-1.62523	-1.24114	-1.96406	-2.19345	-1.73475	1.85543	1.6798	2.03106	0.13336	-0.0661196	0.332834	-0.0548649	-0.235578	0.125851	5.08156	3.22344
											14.3667	1.84485	1.56424	2.12549	1.41393	1.28294	1.54491	0.783537	0.592866	0.974208	-0.907623	-1.3994	-0.415799	-1.4446	-1.76476	-1.12437	-0.707285	-0.956009	-0.458543	-1.53971	-1.81126	-1.26807	-1.46006	-1.65432	-1.26573	-1.99491	-2.22797	-1.76179	1.88519	1.70666	2.06367	0.123597	-0.0777362	0.324936	-0.0474899	-0.230906	0.135931	5.11882	3.23959
											14.4	1.84488	1.5621	2.12765	1.42115	1.28889	1.55341	0.787625	0.595322	0.979929	-0.940746	-1.43908	-0.442434	-1.46274	-1.78768	-1.13775	-0.724222	-0.976263	-0.472198	-1.577	-1.85147	-1.30253	-1.4869	-1.68341	-1.2904	-2.02531	-2.2621	-1.78844	1.91529	1.73387	2.09671	0.11333	-0.0898468	0.316506	-0.0398783	-0.22597	0.146215	5.15608	3.25543
											14.4333	1.84477	1.55983	2.12967	1.42831	1.29477	1.56183	0.791686	0.59775	0.985608	-0.974247	-1.47902	-0.469434	-1.48068	-1.81044	-1.15096	-0.741395	-0.9967	-0.48609	-1.61371	-1.8911	-1.3364	-1.51382	-1.7125	-1.31513	-2.05524	-2.29577	-1.8147	1.94581	1.76146	2.13021	0.102717	-0.102276	0.307715	-0.0321996	-0.220936	0.156536	5.19303	3.27095
											14.4667	1.84452	1.55746	2.13156	1.43539	1.30059	1.5702	0.795706	0.600165	0.991261	-1.00772	-1.51909	-0.496384	-1.49842	-1.83288	-1.16405	-0.758751	-1.0173	-0.500201	-1.64991	-1.93006	-1.36968	-1.54065	-1.74144	-1.33979	-2.08479	-2.32899	-1.84059	1.97676	1.78935	2.16412	0.0919502	-0.114838	0.298744	-0.0246366	-0.215994	0.166721	5.22998	3.28648
											14.5	1.84414	1.55494	2.13334	1.44241	1.30632	1.5785	0.799712	0.602538	0.996872	-1.04075	-1.55865	-0.52288	-1.51604	-1.85501	-1.17702	-0.776198	-1.03797	-0.514421	-1.68545	-1.96835	-1.40247	-1.56742	-1.77039	-1.36453	-2.11388	-2.36175	-1.86609	2.008	1.81759	2.19841	0.0812312	-0.127326	0.289794	-0.0173673	-0.211341	0.176611	5.26662	3.302
											14.5333	1.84365	1.55232	2.13495	1.44935	1.31198	1.58666	0.803677	0.604884	1.00246	-1.07295	-1.59733	-0.54852	-1.53355	-1.87713	-1.18993	-0.793699	-1.05867	-0.528714	-1.72024	-2.00597	-1.43451	-1.59412	-1.79911	-1.38912	-2.1426	-2.39397	-1.89122	2.03955	1.84613	2.23301	0.0707513	-0.139548	0.281051	-0.0105468	-0.207136	0.186047	5.30326	3.31722
											14.5667	1.84299	1.54956	2.13645	1.45623	1.31757	1.5949	0.807614	0.607216	1.00801	-1.10392	-1.63487	-0.572949	-1.55099	-1.89925	-1.20282	-0.811146	-1.07932	-0.542988	-1.75436	-2.04276	-1.46587	-1.62074	-1.82776	-1.41371	-2.17093	-2.42582	-1.91596	2.07133	1.87482	2.26788	0.060707	-0.151303	0.272717	-0.0043141	-0.203528	0.194904	5.33959	3.33212
											14.6	1.84225	1.54666	2.13782	1.46304	1.3231	1.60298	0.81151	0.609507	1.01351	-1.13334	-1.67091	-0.595804	-1.56841	-1.92106	-1.21571	-0.828502	-1.09983	-0.557172	-1.78773	-2.07889	-1.49658	-1.64714	-1.85613	-1.43816	-2.1988	-2.4572	-1.94039	2.10323	1.90363	2.30282	0.0513059	-0.162377	0.264988	0.00122212	-0.200633	0.203073	5.37592	3.34703
											14.6333	1.84135	1.54368	2.13905	1.46979	1.32855	1.61106	0.815379	0.611785	1.01899	-1.16092	-1.70505	-0.61682	-1.58582	-1.94302	-1.22865	-0.845639	-1.12012	-0.571137	-1.82043	-2.11418	-1.52669	-1.6734	-1.88427	-1.46246	-2.22636	-2.48813	-1.9646	2.13516	1.93248	2.33784	0.0427217	-0.172608	0.258051	0.00597726	-0.198531	0.210487	5.41194	3.36193
											14.6667	1.84037	1.54059	2.14017	1.47646	1.33392	1.61898	0.819221	0.614021	1.02443	-1.18642	-1.73705	-0.635769	-1.60322	-1.96483	-1.24165	-0.862485	-1.14012	-0.584846	-1.85239	-2.14871	-1.55606	-1.69937	-1.9122	-1.48654	-2.25355	-2.51867	-1.98842	2.16698	1.96121	2.37271	0.0351202	-0.181823	0.25206	0.00991425	-0.197271	0.217101	5.44796	3.37653
											14.7	1.83925	1.53734	2.14113	1.48308	1.33924	1.6269	0.823035	0.61623	1.02983	-1.20966	-1.76679	-0.652488	-1.62072	-1.98663	-1.25477	-0.878983	-1.15978	-0.598191	-1.88375	-2.18259	-1.58484	-1.72512	-1.93976	-1.51041	-2.2805	-2.54891	-2.0121	2.19857	1.98975	2.40738	0.0286399	-0.189887	0.247168	0.0130147	-0.196865	0.222897	5.48367	3.39112
											14.7333	1.83802	1.53403	2.14203	1.48961	1.34449	1.63482	0.826808	0.618411	1.03519	-1.23058	-1.79425	-0.666877	-1.63823	-2.00844	-1.26801	-0.895045	-1.17899	-0.611099	-1.91454	-2.21587	-1.61312	-1.75051	-1.96697	-1.53405	-2.30723	-2.57877	-2.03561	2.22985	2.01795	2.44176	0.0233888	-0.196701	0.243481	0.0153075	-0.197289	0.227901	5.51907	3.4054
											14.7667	1.83668	1.53059	2.14277	1.49609	1.34965	1.64259	0.830553	0.620579	1.04051	-1.24912	-1.81933	-0.678934	-1.6559	-2.0304	-1.28138	-0.910596	-1.19771	-0.623496	-1.94474	-2.24858	-1.6409	-1.77568	-1.99388	-1.55748	-2.33373	-2.60839	-2.05906	2.26068	2.04573	2.47563	0.019437	-0.202204	0.241075	0.0168417	-0.198482	0.23216	5.55447	3.41938
											14.8	1.83523	1.52706	2.1434	1.50249	1.35475	1.65019	0.834243	0.622705	1.0458	-1.26534	-1.84201	-0.688686	-1.67356	-2.0522	-1.29492	-0.925618	-1.21591	-0.635328	-1.97452	-2.28069	-1.66827	-1.80049	-2.02043	-1.58055	-2.36007	-2.63779	-2.08242	2.29097	2.07297	2.50901	0.0168151	-0.206363	0.239997	0.0176869	-0.200363	0.235738	5.58956	3.43366
											14.8333	1.83364	1.5234	2.14389	1.50882	1.35978	1.65779	0.83792	0.624804	1.05105	-1.27932	-1.86242	-0.696283	-1.69139	-2.07417	-1.30866	-0.940039	-1.23352	-0.64654	-2.00389	-2.31248	-1.6953	-1.82493	-2.04654	-1.60333	-2.38641	-2.66704	-2.10571	2.32062	2.09961	2.54167	0.0155085	-0.20921	0.240225	0.0179488	-0.202834	0.238731	5.62433	3.44763
											14.8667	1.83198	1.51965	2.1443	1.5151	1.36475	1.6654	0.841569	0.62689	1.05625	-1.29142	-1.88094	-0.701902	-1.70937	-2.09613	-1.32257	-0.953821	-1.25055	-0.657095	-2.033	-2.34385	-1.72216	-1.84909	-2.07236	-1.62574	-2.41261	-2.69613	-2.12916	2.34954	2.12548	2.57356	0.0154585	-0.210809	0.241723	0.017733	-0.205766	0.241233	5.65911	3.4613
											14.9	1.8302	1.5158	2.1446	1.52131	1.36965	1.673	0.845178	0.628934	1.06142	-1.30163	-1.89757	-0.705808	-1.72736	-2.1181	-1.3367	-0.966984	-1.26697	-0.666995	-2.06195	-2.37505	-1.74885	-1.87288	-2.09783	-1.64794	-2.43887	-2.72515	-2.1526	2.37759	2.15059	2.60462	0.016557	-0.211266	0.244379	0.0171688	-0.209042	0.243378	5.69389	3.47496
											14.9333	1.82831	1.51186	2.14479	1.52746	1.37448	1.68045	0.848758	0.630951	1.06655	-1.31057	-1.91269	-0.708328	-1.7455	-2.1399	-1.35103	-0.979508	-1.2828	-0.676238	-2.09082	-2.40617	-1.77547	-1.89631	-2.12292	-1.66977	-2.46522	-2.75417	-2.17627	2.40479	2.17487	2.63472	0.0186716	-0.210724	0.248065	0.0163844	-0.212509	0.245278	5.72805	3.48831
											14.9667	1.82634	1.50782	2.14484	1.53352	1.37923	1.68774	0.852298	0.63294	1.07164	-1.31826	-1.9268	-0.70979	-1.76365	-2.16187	-1.36554	-0.991431	-1.29806	-0.684825	-2.11968	-2.43712	-1.80216	-1.91953	-2.14766	-1.69132	-2.49164	-2.78326	-2.20009	2.43109	2.19826	2.66391	0.0216185	-0.20937	0.252607	0.0155183	-0.216037	0.247079	5.7622	3.50166
											15	1.82427	1.50372	2.14482	1.53953	1.38394	1.69518	0.855796	0.634902	1.0767	-1.32544	-1.94015	-0.710609	-1.78195	-2.18383	-1.38023	-1.00279	-1.31277	-0.692792	-2.14863	-2.46824	-1.82894	-1.94238	-2.17218	-1.71264	-2.51821	-2.81235	-2.22415	2.45639	2.22074	2.69207	0.0251996	-0.207404	0.257802	0.014699	-0.219498	0.248892	5.79636	3.51501
											15.0333	1.82208	1.49948	2.14468	1.54547	1.38856	1.70231	0.859281	0.636836	1.08171	-1.33224	-1.95326	-0.711176	-1.80025	-2.20563	-1.39508	-1.0136	-1.32699	-0.700193	-2.17766	-2.49944	-1.85597	-1.96501	-2.19633	-1.73368	-2.54501	-2.8416	-2.24843	2.48078	2.24231	2.71924	0.0291966	-0.205051	0.263442	0.0140554	-0.222749	0.250859	5.82989	3.52806
											15.0667	1.81984	1.49519	2.14446	1.55136	1.39314	1.7096	0.862725	0.638757	1.08669	-1.33917	-1.96649	-0.711919	-1.81872	-2.22728	-1.41006	-1.0239	-1.34075	-0.707066	-2.20711	-2.5308	-1.88334	-1.98735	-2.22027	-1.75443	-2.57205	-2.871	-2.27302	2.50421	2.26297	2.74542	0.0333737	-0.202544	0.269296	0.0137062	-0.225688	0.253096	5.86374	3.5411
											15.1	1.81749	1.49082	2.14413	1.55718	1.39764	1.71673	0.866141	0.64065	1.09163	-1.34673	-1.98022	-0.713217	-1.83702	-2.24893	-1.42513	-1.03376	-1.3541	-0.713447	-2.23673	-2.56251	-1.91095	-2.00955	-2.24406	-1.77503	-2.59923	-2.90062	-2.29791	2.52673	2.28282	2.77064	0.0374913	-0.200133	0.275112	0.0137622	-0.228196	0.255721	5.89697	3.55383
											15.1333	1.81503	1.48636	2.14372	1.56293	1.40208	1.72386	0.869502	0.642502	1.09652	-1.35517	-1.99483	-0.715447	-1.85532	-2.27025	-1.44025	-1.04326	-1.36712	-0.719409	-2.26685	-2.59463	-1.93907	-2.03153	-2.26764	-1.79541	-2.6268	-2.93041	-2.32319	2.54845	2.30187	2.79499	0.0413306	-0.198035	0.280695	0.0143123	-0.230193	0.258819	5.93019	3.56656
											15.1667	1.81251	1.4818	2.14323	1.56863	1.40646	1.73083	0.872849	0.644327	1.10137	-1.36487	-2.01071	-0.718962	-1.87347	-2.29158	-1.45539	-1.0524	-1.3798	-0.725005	-2.2973	-2.62708	-1.9676	-2.05336	-2.29107	-1.81572	-2.65467	-2.96049	-2.34884	2.56937	2.3202	2.8185	0.0446636	-0.196484	0.28581	0.0154403	-0.231601	0.262483	5.9631	3.57898
											15.2	1.80992	1.47718	2.14263	1.57426	1.41077	1.7378	0.876156	0.646138	1.10619	-1.37609	-2.0281	-0.724065	-1.89145	-2.31243	-1.47046	-1.06126	-1.39224	-0.730274	-2.32825	-2.65995	-1.99663	-2.07512	-2.31443	-1.83582	-2.68284	-2.99081	-2.37488	2.5896	2.33792	2.84133	0.0473142	-0.195666	0.290293	0.0172112	-0.232363	0.266786	5.99602	3.5914
											15.2333	1.80721	1.4725	2.14195	1.57983	1.41503	1.74461	0.879435	0.647908	1.11096	-1.38919	-2.04737	-0.730969	-1.90928	-2.33312	-1.48545	-1.06986	-1.40445	-0.735251	-2.3597	-2.69332	-2.02608	-2.09674	-2.33764	-1.85591	-2.71133	-3.02143	-2.40123	2.60931	2.3551	2.86347	0.0491068	-0.195756	0.293969	0.019681	-0.232418	0.271783	6.02831	3.60351
											15.2667	1.80445	1.46775	2.14118	1.58539	1.41923	1.75143	0.882686	0.649664	1.11571	-1.40431	-2.06867	-0.739889	-1.92695	-2.35349	-1.5003	-1.07827	-1.41652	-0.740028	-2.39165	-2.72719	-2.05611	-2.11835	-2.36085	-1.87586	-2.74012	-3.05228	-2.42795	2.62851	2.37191	2.88515	0.0499243	-0.196877	0.296725	0.0228859	-0.231748	0.277524	6.06092	3.61562
											15.3	1.80161	1.46291	2.14033	1.59078	1.42337	1.75824	0.885897	0.651393	1.12041	-1.42144	-2.09197	-0.750951	-1.94413	-2.37339	-1.51495	-1.08652	-1.42843	-0.744604	-2.4241	-2.76156	-2.08665	-2.1399	-2.38399	-1.89581	-2.76928	-3.08351	-2.45506	2.64741	2.38841	2.90638	0.0496826	-0.199129	0.298494	0.0268531	-0.230322	0.284034	6.09321	3.62773
											15.3333	1.79871	1.45801	2.13941	1.59617	1.42746	1.76489	0.889093	0.653107	1.12508	-1.44085	-2.11742	-0.764256	-1.96117	-2.39297	-1.52936	-1.09464	-1.44026	-0.749016	-2.45706	-2.79643	-2.11776	-2.16144	-2.4072	-1.91575	-2.79868	-3.11489	-2.48255	2.66604	2.40476	2.92737	0.0483393	-0.20255	0.299227	0.0315856	-0.228146	0.291318	6.12488	3.63953
											15.3667	1.79573	1.45307	2.13839	1.60155	1.43146	1.77155	0.892235	0.654767	1.1297	-1.46252	-2.14527	-0.779803	-1.97788	-2.41222	-1.54348	-1.10269	-1.45205	-0.753336	-2.49051	-2.83172	-2.1493	-2.18306	-2.43042	-1.9357	-2.82839	-3.1465	-2.51027	2.6846	2.42103	2.94818	0.0459066	-0.207134	0.298946	0.0370802	-0.225208	0.29937	6.15687	3.65133
											15.4	1.7927	1.44804	2.13733	1.60678	1.43544	1.7782	0.895363	0.656427	1.13428	-1.48633	-2.17513	-0.797594	-1.99411	-2.431	-1.55728	-1.1107	-1.46381	-0.757566	-2.52446	-2.86751	-2.18133	-2.20468	-2.45363	-1.95572	-2.85832	-3.17835	-2.53822	2.7032	2.43741	2.96898	0.0424365	-0.212833	0.297703	0.0433113	-0.221551	0.308172	6.18854	3.66313
											15.4333	1.78955	1.44295	2.13618	1.61201	1.43935	1.7847	0.89845	0.65806	1.13884	-1.51241	-2.20713	-0.817538	-2.01003	-2.44915	-1.57068	-1.11868	-1.47559	-0.761759	-2.55875	-2.90372	-2.21379	-2.22637	-2.47699	-1.97582	-2.88833	-3.21027	-2.56647	2.72191	2.45399	2.98986	0.0380257	-0.219552	0.295599	0.0502376	-0.217205	0.317681	6.2199	3.67462
											15.4667	1.78638	1.43781	2.13495	1.61724	1.4432	1.79119	0.901509	0.659665	1.14335	-1.54038	-2.24115	-0.839511	-2.02531	-2.46697	-1.58369	-1.12667	-1.48742	-0.765934	-2.59346	-2.94026	-2.24666	-2.2482	-2.50042	-1.99598	-2.91849	-3.24226	-2.59473	2.74088	2.47087	3.01094	0.0328054	-0.227148	0.292758	0.0577933	-0.212238	0.32783	6.25095	3.68611
											15.5	1.78313	1.43262	2.13366	1.62231	1.44702	1.79753	0.904527	0.661243	1.14783	-1.57024	-2.27693	-0.863374	-2.04027	-2.48432	-1.59621	-1.13473	-1.49933	-0.770127	-2.6285	-2.97713	-2.27986	-2.27011	-2.52399	-2.01629	-2.94873	-3.27426	-2.62313	2.7602	2.48809	3.03228	0.0269429	-0.235466	0.289353	0.0659004	-0.206731	0.338532	6.282	3.69729
											15.5333	1.77985	1.42737	2.1323	1.62738	1.45076	1.80402	0.907532	0.662793	1.15227	-1.60161	-2.31435	-0.8889	-2.05475	-2.50119	-1.60831	-1.14288	-1.51136	-0.774393	-2.66387	-3.01434	-2.3134	-2.29223	-2.54771	-2.03675	-2.97889	-3.30625	-2.65154	2.77987	2.50577	3.05392	0.0206183	-0.244315	0.28555	0.0744691	-0.200762	0.349706	6.31274	3.70846
											15.5667	1.77649	1.4221	2.13088	1.63245	1.45447	1.8102	0.910495	0.66433	1.15666	-1.6345	-2.35303	-0.915888	-2.06876	-2.51743	-1.61993	-1.15113	-1.52354	-0.778732	-2.69941	-3.05172	-2.34718	-2.31443	-2.57151	-2.05735	-3.0089	-3.33802	-2.67979	2.79995	2.52395	3.07594	0.0140382	-0.253483	0.281561	0.0833943	-0.194449	0.361238	6.34348	3.71964
											15.6	1.77307	1.41674	2.1294	1.63736	1.45813	1.81654	0.913431	0.665839	1.16102	-1.66851	-2.39284	-0.944047	-2.08213	-2.53334	-1.63107	-1.15956	-1.53588	-0.783217	-2.7352	-3.08917	-2.38122	-2.33677	-2.59552	-2.0781	-3.03868	-3.36955	-2.70789	2.82045	2.54254	3.09831	0.00740977	-0.262757	0.277577	0.0925531	-0.187903	0.373015	6.37391	3.73051
											15.6333	1.7696	1.41135	2.12784	1.64227	1.46172	1.82272	0.91634	0.667321	1.16536	-1.70329	-2.43341	-0.973126	-2.09518	-2.54862	-1.64173	-1.16814	-1.54844	-0.787866	-2.77107	-3.1268	-2.41543	-2.35933	-2.61967	-2.09906	-3.06824	-3.40078	-2.73569	2.84133	2.5616	3.12106	0.00093958	-0.271925	0.2738	0.101847	-0.18124	0.384934	6.40434	3.74138
											15.6667	1.76607	1.40592	2.12623	1.64702	1.46527	1.8289	0.919221	0.668789	1.16965	-1.73869	-2.47461	-1.00283	-2.10759	-2.56358	-1.65176	-1.17699	-1.56124	-0.792715	-2.80711	-3.16442	-2.44972	-2.38211	-2.64397	-2.12017	-3.09741	-3.43163	-2.76318	2.86255	2.58099	3.14408	-0.00518312	-0.28078	0.270411	0.111166	-0.174552	0.396884	6.43446	3.75225
											15.7	1.76143	1.39944	2.12341	1.65162	1.46849	1.83476	0.921937	0.670119	1.17374	-1.77435	-2.51594	-1.03288	-2.11969	-2.57791	-1.66147	-1.18608	-1.57433	-0.797856	-2.84307	-3.20205	-2.484	-2.40503	-2.66849	-2.14149	-3.12612	-3.46203	-2.79021	2.88401	2.60069	3.16732	-0.010779	-0.289135	0.26758	0.120417	-0.16795	0.408778	6.46365	3.76187
											15.7333	1.75664	1.39282	2.12046	1.65605	1.47163	1.84046	0.924599	0.671423	1.17777	-1.81013	-2.55714	-1.063	-2.13131	-2.59207	-1.6707	-1.19549	-1.58771	-0.803271	-2.87894	-3.23951	-2.51837	-2.4281	-2.69315	-2.16304	-3.15429	-3.49181	-2.81678	2.90561	2.62055	3.19068	-0.0157087	-0.296842	0.265424	0.129514	-0.161502	0.420537	6.49253	3.7715
											15.7667	1.75172	1.3861	2.11737	1.66049	1.47468	1.84617	0.927205	0.672685	1.18174	-1.84553	-2.59808	-1.09289	-2.14261	-2.60576	-1.67945	-1.20521	-1.6014	-0.809013	-2.91481	-3.27688	-2.55266	-2.45131	-2.71789	-2.18473	-3.18186	-3.52105	-2.84267	2.92722	2.64044	3.214	-0.0198422	-0.303758	0.264075	0.138402	-0.155282	0.43208	6.5211	3.78113
											15.8	1.74669	1.37926	2.11412	1.66477	1.47768	1.85171	0.929785	0.673906	1.18565	-1.88043	-2.63853	-1.12236	-2.15343	-2.61913	-1.68789	-1.21531	-1.61547	-0.815157	-2.95044	-3.31401	-2.58687	-2.47467	-2.74284	-2.20656	-3.20874	-3.54953	-2.86802	2.94867	2.66018	3.23721	-0.0231004	-0.309797	0.263597	0.14702	-0.149332	0.443366	6.54935	3.79044
											15.8333	1.7415	1.37229	2.1107	1.66888	1.48059	1.85726	0.932295	0.675099	1.1895	-1.91458	-2.67809	-1.15118	-2.16409	-2.63218	-1.69601	-1.22579	-1.62989	-0.821684	-2.98589	-3.3508	-2.6209	-2.49817	-2.76787	-2.22847	-3.23501	-3.57741	-2.89261	2.96986	2.67965	3.26007	-0.0254322	-0.314891	0.264027	0.155325	-0.143695	0.454344	6.57761	3.79945
											15.8667	1.73617	1.36519	2.10715	1.673	1.48341	1.86264	0.934765	0.676238	1.19329	-1.94797	-2.71677	-1.17915	-2.17444	-2.64507	-1.7038	-1.23664	-1.64468	-0.828593	-3.02101	-3.38734	-2.65478	-2.52174	-2.79297	-2.25052	-3.26043	-3.60444	-2.91643	2.99063	2.69866	3.28255	-0.026835	-0.319034	0.265365	0.163291	-0.138396	0.464978	6.60556	3.80845
											15.9	1.73073	1.35797	2.10346	1.67712	1.48617	1.86803	0.937179	0.677336	1.19701	-1.98022	-2.75432	-1.20612	-2.18463	-2.65781	-1.71144	-1.24787	-1.65979	-0.835922	-3.05589	-3.42354	-2.68831	-2.54539	-2.81814	-2.27264	-3.2851	-3.63071	-2.93957	3.01082	2.71714	3.30446	-0.0273189	-0.322232	0.267591	0.170882	-0.133467	0.475225	6.63319	3.81714
											15.9333	1.7251	1.35062	2.09958	1.68108	1.48883	1.87326	0.939539	0.678392	1.20067	-2.01134	-2.7906	-1.232	-2.19481	-2.67054	-1.71908	-1.25944	-1.67525	-0.843634	-3.09043	-3.45925	-2.72168	-2.56904	-2.84331	-2.29477	-3.309	-3.65621	-2.96187	3.03029	2.7349	3.32569	-0.0269312	-0.324521	0.270661	0.178068	-0.128924	0.485054	6.66021	3.82553
											15.9667	1.71933	1.34313	2.09551	1.68489	1.4914	1.87849	0.941844	0.679407	1.20428	-2.0412	-2.82575	-1.25668	-2.20484	-2.68311	-1.7264	-1.27135	-1.69099	-0.85171	-3.12463	-3.49454	-2.75464	-2.59261	-2.86841	-2.31689	-3.33206	-3.68087	-2.98332	3.049	2.7519	3.34615	-0.025744	-0.325982	0.274491	0.18483	-0.124787	0.494446	6.68753	3.83391
											16	1.71343	1.33553	2.0913	1.68869	1.49388	1.8834	0.944094	0.680381	1.20781	-2.0698	-2.85939	-1.28008	-2.21487	-2.69569	-1.73389	-1.28354	-1.70698	-0.860114	-3.15833	-3.52941	-2.78726	-2.61619	-2.89343	-2.33895	-3.35436	-3.7047	-3.00402	3.06684	2.76798	3.3657	-0.0238297	-0.326678	0.279016	0.191142	-0.121074	0.503359	6.71424	3.84199
											16.0333	1.70733	1.32774	2.0869	1.69233	1.49629	1.88847	0.946289	0.681301	1.21128	-2.09689	-2.89165	-1.30213	-2.22489	-2.70826	-1.74137	-1.29596	-1.72315	-0.868774	-3.1917	-3.56378	-2.81954	-2.63955	-2.91831	-2.36078	-3.37582	-3.72784	-3.02387	3.08372	2.7831	3.38433	-0.0212833	-0.32671	0.284142	0.196982	-0.117817	0.511774	6.74063	3.85006
											16.0667	1.70107	1.31984	2.08233	1.69598	1.49859	1.89338	0.948429	0.682179	1.21468	-2.12272	-2.92251	-1.32292	-2.23492	-2.72099	-1.74885	-1.30854	-1.73943	-0.877671	-3.22457	-3.59765	-2.85149	-2.66276	-2.94305	-2.38247	-3.39659	-3.75013	-3.04296	3.09961	2.79724	3.40194	-0.0181776	-0.326147	0.289794	0.20233	-0.11502	0.519685	6.76671	3.85782
											16.1	1.69468	1.31178	2.07755	1.69946	1.50079	1.89813	0.950514	0.683016	1.218	-2.14716	-2.95187	-1.34232	-2.24511	-2.73389	-1.75649	-1.32123	-1.75576	-0.886695	-3.25703	-3.63111	-2.88295	-2.68575	-2.9675	-2.40394	-3.41659	-3.77182	-3.06136	3.11447	2.81043	3.41855	-0.0146097	-0.325095	0.295875	0.207192	-0.112709	0.527086	6.7928	3.86527
											16.1333	1.68806	1.30355	2.0726	1.70279	1.5029	1.90272	0.952531	0.683798	1.22126	-2.17009	-2.97984	-1.36046	-2.25545	-2.74678	-1.76413	-1.33392	-1.77204	-0.895792	-3.28906	-3.66398	-2.91406	-2.70839	-2.99172	-2.42505	-3.43591	-3.79274	-3.079	3.12838	2.82266	3.43413	-0.0106541	-0.323624	0.302319	0.211568	-0.110865	0.533995	6.81826	3.87273
											16.1667	1.68128	1.29513	2.06741	1.70612	1.50491	1.90732	0.954493	0.684538	1.22445	-2.19176	-3.0063	-1.37722	-2.26596	-2.75983	-1.77192	-1.34653	-1.78819	-0.904871	-3.3206	-3.69643	-2.94476	-2.73073	-3.01559	-2.44587	-3.45454	-3.81313	-3.09603	3.14133	2.83394	3.44869	-0.00638249	-0.321807	0.309043	0.215484	-0.109475	0.540449	6.84372	3.87987
											16.2	1.67431	1.28657	2.06205	1.70928	1.5068	1.91176	0.956386	0.685224	1.22755	-2.21204	-3.03137	-1.39259	-2.27646	-2.77304	-1.77988	-1.35902	-1.80416	-0.913896	-3.35171	-3.72838	-2.97505	-2.75271	-3.03909	-2.46632	-3.47272	-3.83291	-3.11245	3.15334	2.84442	3.46229	-0.00184841	-0.319693	0.315996	0.218994	-0.108523	0.54651	6.86856	3.8867
											16.2333	1.66715	1.27783	2.05647	1.71229	1.50859	1.91603	0.958211	0.685855	1.23058	-2.23094	-3.05506	-1.40683	-2.28712	-2.78625	-1.788	-1.37131	-1.81984	-0.922774	-3.3825	-3.75992	-3.005	-2.77418	-3.06216	-2.48627	-3.49028	-3.85223	-3.12841	3.16454	2.85409	3.47498	0.00290532	-0.317324	0.323135	0.222153	-0.107945	0.552245	6.8934	3.89353
											16.2667	1.65977	1.26889	2.05062	1.7153	1.51027	1.92031	0.959981	0.686432	1.23353	-2.24871	-3.07749	-1.41993	-2.29779	-2.79962	-1.79596	-1.38332	-1.83512	-0.931434	-3.41287	-3.79104	-3.03461	-2.79529	-3.08472	-2.50578	-3.50746	-3.87109	-3.14383	3.17502	2.86313	3.48687	0.00783417	-0.314737	0.330407	0.225042	-0.107674	0.557753	6.91762	3.90005
											16.3	1.6522	1.25979	2.04458	1.71816	1.51185	1.92443	0.961682	0.686967	1.23641	-2.26521	-3.09865	-1.4319	-2.30861	-2.81299	-1.80407	-1.39499	-1.85007	-0.939838	-3.44282	-3.82174	-3.06381	-2.81582	-3.10692	-2.52479	-3.52426	-3.88957	-3.15895	3.18481	2.87162	3.498	0.0129344	-0.311927	0.3378	0.227771	-0.107625	0.563162	6.94153	3.90626
											16.3333	1.64438	1.25046	2.03832	1.72085	1.51331	1.92839	0.963328	0.687447	1.23921	-2.28071	-3.11868	-1.44274	-2.31927	-2.82636	-1.81219	-1.40633	-1.86465	-0.947969	-3.47243	-3.8521	-3.09276	-2.83591	-3.12853	-2.54322	-3.54075	-3.90782	-3.17369	3.19407	2.87966	3.50848	0.0181993	-0.3089	0.345301	0.230445	-0.107699	0.56859	6.96544	3.91216
											16.3667	1.63637	1.24095	2.03179	1.72354	1.51467	1.93235	0.964892	0.687872	1.24193	-2.2952	-3.13758	-1.45269	-2.32994	-2.83973	-1.82031	-1.41725	-1.87869	-0.955772	-3.5018	-3.88222	-3.12138	-2.85542	-3.14964	-2.5612	-3.55694	-3.92576	-3.18812	3.20291	2.88736	3.51842	0.0236571	-0.305612	0.352928	0.233199	-0.107773	0.574177	6.98873	3.91806
											16.4	1.62812	1.23122	2.02504	1.72608	1.51591	1.93615	0.966401	0.688256	1.24456	-2.30868	-3.1556	-1.46176	-2.3406	-2.85294	-1.82811	-1.42779	-1.89236	-0.963247	-3.53083	-3.91192	-3.14974	-2.87443	-3.17024	-2.57861	-3.57298	-3.94355	-3.2024	3.21137	2.89479	3.52795	0.0293363	-0.302037	0.36071	0.23615	-0.107742	0.580041	7.01171	3.92334
											16.4333	1.61964	1.22127	2.01799	1.72845	1.51703	1.9398	0.967842	0.688586	1.24711	-2.32141	-3.17274	-1.47008	-2.35095	-2.86599	-1.83591	-1.43794	-1.90549	-0.970375	-3.55961	-3.94137	-3.17786	-2.89293	-3.19033	-2.59552	-3.58894	-3.96127	-3.2166	3.2196	2.90211	3.5371	0.0353109	-0.298096	0.36872	0.239426	-0.107471	0.586323	7.03438	3.92862
											16.4667	1.6109	1.2111	2.01069	1.73067	1.51803	1.94328	0.969228	0.68886	1.2496	-2.33338	-3.18899	-1.47776	-2.36113	-2.87888	-1.84355	-1.44771	-1.91825	-0.977193	-3.58823	-3.97057	-3.2058	-2.91091	-3.20992	-2.61191	-3.60474	-3.97883	-3.23065	3.22764	2.90931	3.54601	0.0416397	-0.29373	0.377011	0.24312	-0.106875	0.593109	7.05673	3.93359
											16.5	1.6019	1.20072	2.00312	1.73289	1.5189	1.94677	0.970545	0.689093	1.252	-2.34471	-3.20474	-1.48482	-2.37116	-2.89161	-1.85071	-1.45714	-1.93047	-0.98372	-3.61651	-3.9996	-3.2335	-2.9284	-3.229	-2.6278	-3.62055	-3.99632	-3.2447	3.23561	2.91647	3.5547	0.0484094	-0.288859	0.385674	0.247312	-0.105849	0.600479	7.07878	3.93825
											16.5333	1.59266	1.19008	1.99524	1.73479	1.51966	1.94994	0.971779	0.689258	1.2543	-2.35555	-3.21986	-1.49137	-2.38071	-2.90387	-1.85771	-1.46625	-1.9425	-0.989991	-3.64471	-4.02838	-3.26103	-2.94544	-3.24764	-2.64325	-3.63628	-4.01388	-3.25868	3.24346	2.92364	3.56324	0.0557087	-0.283388	0.3948	0.25207	-0.104337	0.608483	7.10052	3.9429
											16.5667	1.58315	1.17923	1.9871	1.73669	1.52028	1.95311	0.972959	0.689395	1.25654	-2.36601	-3.23447	-1.49754	-2.38994	-2.9158	-1.86424	-1.47511	-1.95417	-0.996044	-3.67265	-4.05691	-3.28848	-2.96205	-3.26585	-2.65826	-3.65209	-4.03145	-3.27281	3.25123	2.9308	3.57166	0.0636125	-0.277253	0.404483	0.257412	-0.102302	0.617144	7.12163	3.94694
											16.6	1.57337	1.16811	1.97865	1.73843	1.52075	1.95612	0.974071	0.689464	1.25869	-2.37609	-3.24871	-1.50334	-2.39885	-2.92726	-1.87028	-1.48377	-1.96565	-1.00193	-3.70052	-4.08536	-3.31576	-2.9783	-3.28369	-2.67284	-3.66797	-4.04901	-3.28693	3.25893	2.93789	3.57993	0.0722014	-0.270395	0.414793	0.263331	-0.0997326	0.626364	7.14275	3.95067
											16.6333	1.56331	1.15671	1.96988	1.74002	1.5211	1.95897	0.975127	0.689491	1.26076	-2.38579	-3.26269	-1.50888	-2.40713	-2.93841	-1.87601	-1.49227	-1.97696	-1.00768	-3.7283	-4.11373	-3.34287	-2.99412	-3.30117	-2.68713	-3.68393	-4.06665	-3.30113	3.26651	2.9449	3.58812	0.0815234	-0.262757	0.425799	0.269785	-0.0966469	0.636199	7.16324	3.95439
											16.6667	1.55292	1.14506	1.96078	1.74144	1.52131	1.96166	0.976101	0.689464	1.26275	-2.39549	-3.27655	-1.5143	-2.41509	-2.94891	-1.88127	-1.50064	-1.98789	-1.01333	-3.756	-4.14192	-3.36999	-3.00964	-3.31829	-2.70106	-3.69996	-4.08436	-3.31549	3.27394	2.9518	3.59608	0.0915996	-0.254328	0.437527	0.276707	-0.0931002	0.646525	7.18311	3.9575
											16.7	1.54223	1.13315	1.95134	1.74287	1.52137	1.96435	0.97702	0.689381	1.26465	-2.39209	-3.27328	-1.5109	-2.40554	-2.93904	-1.87188	-1.49688	-1.98425	-1.00955	-3.76759	-4.1521	-3.38317	-3.01153	-3.32018	-2.70287	-3.6989	-4.08299	-3.3148	3.26487	2.9436	3.58618	0.098133	-0.247093	0.443354	0.277856	-0.0929711	0.648677	7.20299	3.9606
											16.7333	1.53124	1.1209	1.94156	1.74398	1.52128	1.96673	0.977857	0.689244	1.26646	-2.3878	-3.26899	-1.50661	-2.39567	-2.92901	-1.86233	-1.49364	-1.98097	-1.00631	-3.77927	-4.16228	-3.39626	-3.01341	-3.32207	-2.70476	-3.69813	-4.08184	-3.3145	3.25546	2.93503	3.57589	0.105118	-0.23946	0.449696	0.279356	-0.0923687	0.651074	7.22224	3.96309
											16.7667	1.5199	1.10838	1.93145	1.74493	1.52104	1.96895	0.978625	0.689066	1.26818	-2.38289	-3.26421	-1.5017	-2.38564	-2.91851	-1.85262	-1.49087	-1.97805	-1.00363	-3.79078	-4.17246	-3.4092	-3.01537	-3.32402	-2.70665	-3.69767	-4.08093	-3.31442	3.24555	2.92596	3.56518	0.11249	-0.231509	0.456484	0.281108	-0.091379	0.653594	7.24118	3.96557
											16.8	1.50823	1.09551	1.92092	1.74588	1.52064	1.97101	0.979325	0.688819	1.26983	-2.37772	-3.25904	-1.49641	-2.37546	-2.90801	-1.84291	-1.48862	-1.97568	-1.00149	-3.80221	-4.18239	-3.42196	-3.01726	-3.32598	-2.70853	-3.69744	-4.08024	-3.31457	3.23515	2.91632	3.55398	0.120129	-0.223366	0.463623	0.283007	-0.0901066	0.656115	7.2595	3.96743
											16.8333	1.49617	1.08233	1.91002	1.74651	1.52007	1.97307	0.979942	0.688517	1.27137	-2.37243	-3.25375	-1.49112	-2.36511	-2.89734	-1.83304	-1.48686	-1.97386	-0.999927	-3.81331	-4.19223	-3.43447	-3.01914	-3.32794	-2.71042	-3.69744	-4.07978	-3.31503	3.2241	2.90603	3.5422	0.1279	-0.21517	0.470969	0.28498	-0.0886253	0.658573	7.27751	3.96899
											16.8667	1.48379	1.06883	1.89875	1.74699	1.51934	1.97481	0.980491	0.68816	1.27281	-2.36739	-3.24871	-1.48595	-2.35477	-2.88652	-1.82317	-1.48556	-1.97222	-0.998888	-3.82416	-4.20174	-3.44657	-3.0211	-3.32997	-2.71223	-3.6976	-4.0794	-3.31572	3.21236	2.89494	3.52978	0.13566	-0.207075	0.478395	0.286953	-0.0870086	0.660909	7.29521	3.97023
											16.9	1.47103	1.055	1.88705	1.74747	1.51844	1.97639	0.980944	0.687735	1.27417	-2.36286	-3.2443	-1.48129	-2.34442	-2.8757	-1.81331	-1.4847	-1.97094	-0.998359	-3.83467	-4.21092	-3.45833	-3.02306	-3.332	-2.71412	-3.6979	-4.07917	-3.31664	3.1999	2.88309	3.51667	0.143277	-0.199209	0.485762	0.288883	-0.0853121	0.663061	7.31229	3.97116
											16.9333	1.45788	1.04078	1.87497	1.74762	1.51738	1.97782	0.981328	0.687255	1.27542	-2.35908	-3.24065	-1.47751	-2.33408	-2.86471	-1.80344	-1.48427	-1.97021	-0.998341	-3.84468	-4.21976	-3.4696	-3.02502	-3.33411	-2.71593	-3.69836	-4.07902	-3.31763	3.18668	2.87044	3.50292	0.150633	-0.191693	0.492965	0.290727	-0.0835787	0.665028	7.32905	3.97178
											16.9667	1.44435	1.02624	1.86245	1.74762	1.51613	1.97909	0.98163	0.686706	1.27655	-2.35643	-3.23813	-1.47461	-2.32373	-2.85389	-1.79373	-1.48419	-1.96966	-0.998779	-3.85419	-4.22802	-3.48036	-3.02698	-3.33621	-2.71782	-3.6989	-4.07902	-3.31885	3.17266	2.85688	3.48844	0.157618	-0.184644	0.49988	0.292473	-0.0818453	0.66681	7.3452	3.97178
											17	1.43041	1.01132	1.84952	1.74747	1.51469	1.9802	0.981849	0.686089	1.2776	-2.35505	-3.23699	-1.4731	-2.31354	-2.84307	-1.78402	-1.48447	-1.9693	-0.999635	-3.8632	-4.23586	-3.49045	-3.02901	-3.33831	-2.7197	-3.69958	-4.07902	-3.32015	3.15787	2.84251	3.47323	0.164178	-0.178116	0.506467	0.294096	-0.0801365	0.668347	7.36104	3.97178
											17.0333	1.41608	0.996009	1.83616	1.74699	1.51307	1.98099	0.981973	0.685403	1.27853	-2.35505	-3.23712	-1.47297	-2.30336	-2.83209	-1.77447	-1.48509	-1.9693	-1.00089	-3.87146	-4.24304	-3.49996	-3.03104	-3.34056	-2.72159	-3.70019	-4.07902	-3.32145	3.14236	2.82734	3.45742	0.170265	-0.172151	0.512687	0.295577	-0.0784891	0.669638	7.37625	3.97116
											17.0667	1.40135	0.980374	1.82235	1.74651	1.51125	1.98162	0.982014	0.684662	1.27937	-2.35656	-3.23888	-1.47436	-2.29317	-2.8211	-1.76508	-1.486	-1.96948	-1.00252	-3.87913	-4.24954	-3.50872	-3.03314	-3.34281	-2.72355	-3.70088	-4.07894	-3.32274	3.12621	2.81142	3.44096	0.175917	-0.166722	0.518562	0.296893	-0.0769524	0.670744	7.39085	3.96992
											17.1	1.38621	0.964329	1.80811	1.74572	1.50924	1.9821	0.981959	0.683839	1.28008	-2.35971	-3.24216	-1.47726	-2.28299	-2.81028	-1.75569	-1.48722	-1.97003	-1.0045	-3.88614	-4.25547	-3.51681	-3.03532	-3.34513	-2.72551	-3.70142	-4.07886	-3.32404	3.1094	2.79488	3.42392	0.181165	-0.161793	0.524123	0.298005	-0.0755571	0.671543	7.40513	3.96868
											17.1333	1.37065	0.947901	1.79341	1.74477	1.507	1.98241	0.981822	0.682947	1.28068	-2.36437	-3.24694	-1.48167	-2.2728	-2.79914	-1.74646	-1.4887	-1.97058	-1.00678	-3.89231	-4.26056	-3.52407	-3.03757	-3.3476	-2.72761	-3.70195	-4.07864	-3.32519	3.09214	2.77785	3.40647	0.186105	-0.157268	0.529477	0.298854	-0.074383	0.672096	7.41879	3.96681
											17.1667	1.35466	0.93109	1.77826	1.7435	1.50458	1.98257	0.981589	0.681987	1.28118	-2.37029	-3.25312	-1.48759	-2.26277	-2.78816	-1.73739	-1.49045	-1.97149	-1.00935	-3.89774	-4.26489	-3.53058	-3.03989	-3.35007	-2.72971	-3.70226	-4.07825	-3.32626	3.0745	2.76032	3.38864	0.190859	-0.153018	0.534725	0.299376	-0.073504	0.672281	7.43214	3.96464
											17.2	1.33826	0.913869	1.76263	1.74224	1.50193	1.98241	0.981259	0.680958	1.28155	-2.37747	-3.2603	-1.49465	-2.25275	-2.77718	-1.72831	-1.49243	-1.97276	-1.01216	-3.90241	-4.26848	-3.53625	-3.04221	-3.3526	-2.73182	-3.70241	-4.07764	-3.3271	3.05647	2.74248	3.37046	0.195597	-0.148875	0.54009	0.299462	-0.0730369	0.671973	7.44488	3.96184
											17.2333	1.3214	0.896239	1.74656	1.74049	1.49907	1.9821	0.980834	0.67986	1.28181	-2.38554	-3.26849	-1.50271	-2.24272	-2.76604	-1.7194	-1.49462	-1.97404	-1.01519	-3.90616	-4.27123	-3.54109	-3.0446	-3.35522	-2.73399	-3.70233	-4.07688	-3.32771	3.03826	2.72442	3.35209	0.200489	-0.144652	0.545614	0.298995	-0.0730983	0.671113	7.45699	3.95874
											17.2667	1.30409	0.878198	1.72996	1.73875	1.49596	1.98146	0.980313	0.678666	1.28195	-2.39436	-3.27731	-1.5114	-2.23269	-2.75489	-1.71049	-1.49699	-1.97568	-1.01836	-3.90917	-4.27324	-3.5451	-3.04707	-3.35783	-2.73624	-3.70195	-4.07589	-3.32809	3.01989	2.70621	3.33357	0.20571	-0.140175	0.551616	0.297833	-0.0738421	0.669515	7.46848	3.95532
											17.3	1.28633	0.859775	1.71291	1.73669	1.49263	1.98067	0.979682	0.677404	1.28195	-2.40355	-3.28638	-1.5206	-2.22282	-2.74375	-1.70189	-1.49949	-1.97732	-1.02164	-3.91134	-4.27432	-3.54835	-3.04946	-3.36051	-2.73842	-3.70134	-4.07459	-3.32809	3.00145	2.68792	3.31498	0.211479	-0.135214	0.558149	0.295829	-0.0754095	0.667056	7.47934	3.95129
											17.3333	1.26812	0.840887	1.69536	1.73432	1.48907	1.97972	0.978941	0.67606	1.28182	-2.41262	-3.29533	-1.52992	-2.21296	-2.73261	-1.69346	-1.5021	-1.97933	-1.02496	-3.91267	-4.27465	-3.55077	-3.05186	-3.36312	-2.74059	-3.70042	-4.07299	-3.32778	2.98297	2.66959	3.29635	0.217959	-0.129594	0.565533	0.292811	-0.0779728	0.663614	7.48959	3.94663
											17.3667	1.24943	0.821561	1.67729	1.73178	1.48527	1.9783	0.97809	0.674606	1.28156	-2.42132	-3.30389	-1.53874	-2.20341	-2.72147	-1.68518	-1.50474	-1.98115	-1.02824	-3.91325	-4.27415	-3.55244	-3.05425	-3.36573	-2.7427	-3.69912	-4.07115	-3.3271	2.96449	2.65126	3.27771	0.225337	-0.123119	0.573766	0.288613	-0.0816978	0.658942	7.49953	3.94166
											17.4	1.23026	0.801826	1.6587	1.72909	1.48121	1.97687	0.977116	0.673083	1.28116	-2.42926	-3.31158	-1.54693	-2.19386	-2.71049	-1.67722	-1.50735	-1.98334	-1.03141	-3.91309	-4.2729	-3.55327	-3.0565	-3.3682	-2.74473	-3.69744	-4.06894	-3.32603	2.946	2.63293	3.25908	0.23374	-0.115656	0.583114	0.283087	-0.0867382	0.652918	7.50853	3.93607
											17.4333	1.21061	0.781599	1.63962	1.72608	1.47692	1.97513	0.976032	0.67145	1.28061	-2.43606	-3.318	-1.55411	-2.18447	-2.69967	-1.66943	-1.50983	-1.98534	-1.03438	-3.91217	-4.2709	-3.55344	-3.0586	-3.37059	-2.74661	-3.69546	-4.06634	-3.32458	2.92749	2.6146	3.24041	0.243279	-0.107078	0.593631	0.276073	-0.0932538	0.645419	7.51723	3.93017
											17.4667	1.19047	0.760961	1.62	1.72275	1.47235	1.97307	0.974825	0.669721	1.27993	-2.44148	-3.32304	-1.55991	-2.17539	-2.689	-1.66194	-1.51209	-1.98717	-1.03703	-3.9105	-4.26815	-3.55285	-3.06049	-3.37277	-2.74828	-3.69309	-4.06344	-3.32274	2.90897	2.59624	3.2217	0.254025	-0.0973203	0.60537	0.267456	-0.101349	0.63626	7.52499	3.92365
											17.5	1.1698	0.739804	1.5998	1.71911	1.46754	1.97085	0.973494	0.667897	1.27909	-2.44513	-3.32619	-1.56394	-2.16664	-2.6785	-1.65478	-1.51404	-1.98881	-1.03927	-3.90816	-4.26473	-3.55169	-3.06216	-3.37466	-2.74973	-3.69034	-4.06023	-3.32045	2.89037	2.57783	3.20287	0.265971	-0.0863782	0.618331	0.257147	-0.111135	0.625442	7.53213	3.91682
											17.5333	1.14864	0.71821	1.57911	1.71546	1.46247	1.96831	0.97204	0.665962	1.2781	-2.44677	-3.32745	-1.56608	-2.15805	-2.66815	-1.64794	-1.51561	-1.99008	-1.04104	-3.90524	-4.26064	-3.54985	-3.06354	-3.37632	-2.75082	-3.68721	-4.05664	-3.31778	2.87166	2.55935	3.18393	0.279107	-0.0742623	0.63246	0.245106	-0.12266	0.612865	7.53865	3.90937
											17.5667	1.12697	0.696124	1.55781	1.71134	1.45711	1.96546	0.970449	0.663932	1.27695	-2.44626	-3.32645	-1.56608	-2.14977	-2.65813	-1.64141	-1.51666	-1.99118	-1.0422	-3.90174	-4.25588	-3.54752	-3.06462	-3.37756	-2.75162	-3.6837	-4.05267	-3.31473	2.85272	2.54068	3.16481	0.293326	-0.0610735	0.647704	0.231337	-0.135913	0.598586	7.54455	3.90098
											17.6	1.10477	0.673546	1.53603	1.70707	1.45151	1.96245	0.96872	0.661792	1.27565	-2.44337	-3.32304	-1.56369	-2.14181	-2.64842	-1.63521	-1.51714	-1.99154	-1.04268	-3.89765	-4.25063	-3.5446	-3.06521	-3.37843	-2.75205	-3.67988	-4.04847	-3.31137	2.83359	2.52178	3.14541	0.308523	-0.0469222	0.663958	0.215908	-0.150856	0.582666	7.54983	3.8926
											17.6333	1.08206	0.650476	1.51361	1.70247	1.44563	1.95913	0.966882	0.659555	1.27421	-2.43807	-3.31712	-1.55903	-2.13401	-2.63887	-1.62916	-1.51695	-1.99154	-1.04244	-3.89306	-4.24487	-3.54126	-3.06542	-3.37879	-2.75198	-3.67568	-4.04382	-3.30755	2.8142	2.50265	3.12571	0.324527	-0.0319874	0.681061	0.198918	-0.167391	0.565227	7.55449	3.88328
											17.6667	1.0588	0.626941	1.49068	1.69756	1.43946	1.95564	0.96492	0.657223	1.27262	-2.43039	-3.30881	-1.55185	-2.12653	-2.62964	-1.62343	-1.51608	-1.99081	-1.0414	-3.88806	-4.2387	-3.53742	-3.06506	-3.37865	-2.75147	-3.67118	-4.03893	-3.30343	2.79438	2.48321	3.10559	0.341152	-0.0164454	0.698749	0.180545	-0.185358	0.546449	7.55821	3.87366
											17.7	1.03504	0.602887	1.46717	1.69233	1.43303	1.95168	0.962821	0.654781	1.27087	-2.42031	-3.29822	-1.5424	-2.11921	-2.62056	-1.61786	-1.51446	-1.98935	-1.03958	-3.88272	-4.23211	-3.53325	-3.06419	-3.37799	-2.75046	-3.66629	-4.03366	-3.29892	2.77423	2.46344	3.08501	0.358171	-0.000525876	0.716862	0.161017	-0.20453	0.52657	7.56132	3.86341
											17.7333	1.01072	0.57834	1.44309	1.68695	1.4263	1.94756	0.960612	0.652257	1.26898	-2.40784	-3.28525	-1.53055	-2.11221	-2.61181	-1.61261	-1.51207	-1.98717	-1.03692	-3.87696	-4.22518	-3.52874	-3.06281	-3.37669	-2.74886	-3.6611	-4.02816	-3.29411	2.75365	2.44332	3.06402	0.375365	0.0155451	0.735187	0.140603	-0.224649	0.505855	7.56349	3.85254
											17.7667	0.985895	0.553329	1.41846	1.68124	1.41928	1.94312	0.95828	0.649623	1.26694	-2.39347	-3.27013	-1.51669	-2.1052	-2.60322	-1.60735	-1.50893	-1.98443	-1.03347	-3.87096	-4.21801	-3.52391	-3.06078	-3.37487	-2.74676	-3.65568	-4.02228	-3.28907	2.73269	2.42286	3.04249	0.392489	0.0315221	0.753459	0.119587	-0.245431	0.484599	7.56536	3.84136
											17.8	0.960529	0.527799	1.39329	1.67522	1.41198	1.93853	0.955838	0.64692	1.26477	-2.37697	-3.25324	-1.50082	-2.09836	-2.59478	-1.6021	-1.50509	-1.98097	-1.02928	-3.8647	-4.21058	-3.51882	-3.05824	-3.37241	-2.74415	-3.64995	-4.01617	-3.28365	2.71128	2.40201	3.0205	0.409311	0.0471787	0.771466	0.0983004	-0.266533	0.463128	7.56629	3.82925
											17.8333	0.934644	0.501749	1.36751	1.66888	1.40437	1.93346	0.953286	0.644121	1.26245	-2.35895	-3.2346	-1.48343	-2.09168	-2.5865	-1.59685	-1.50057	-1.97677	-1.02439	-3.85828	-4.20291	-3.51356	-3.05512	-3.36929	-2.74096	-3.64384	-4.00976	-3.27792	2.68948	2.3809	2.99806	0.425602	0.0622792	0.788941	0.0770876	-0.287611	0.44178	7.56629	3.81683
											17.8667	0.908211	0.475235	1.34121	1.66239	1.39647	1.92823	0.950597	0.641227	1.25998	-2.33967	-3.21469	-1.46453	-2.08499	-2.57823	-1.59176	-1.49546	-1.97203	-1.01891	-3.85169	-4.19523	-3.50814	-3.05142	-3.36566	-2.73726	-3.6375	-4.00312	-3.27197	2.66738	2.35952	2.97519	0.441139	0.0766154	0.805673	0.056283	-0.308314	0.420881	7.56567	3.80379
											17.9	0.881287	0.448201	1.31435	1.65542	1.38828	1.92269	0.947825	0.638263	1.25739	-2.31926	-3.1939	-1.44463	-2.07831	-2.57011	-1.58639	-1.48988	-1.96675	-1.01293	-3.84501	-4.18739	-3.50263	-3.04729	-3.36145	-2.73305	-3.63094	-3.99609	-3.2657	2.64497	2.33792	2.95203	0.455725	0.0899849	0.821448	0.0362295	-0.328297	0.400756	7.56442	3.79013
											17.9333	0.853816	0.420676	1.28693	1.64829	1.37977	1.91683	0.944917	0.63519	1.25464	-2.2981	-3.17236	-1.42396	-2.07146	-2.56199	-1.58096	-1.48394	-1.96128	-1.0066	-3.83825	-4.17955	-3.49704	-3.04257	-3.35667	-2.72848	-3.62399	-3.98884	-3.25921	2.62241	2.31616	2.92863	0.469137	0.102191	0.836109	0.017229	-0.347235	0.381695	7.56225	3.77585
											17.9667	0.825825	0.392685	1.25897	1.64084	1.37096	1.91065	0.941912	0.632048	1.25178	-2.2768	-3.15056	-1.40292	-2.06462	-2.55388	-1.57536	-1.47774	-1.95544	-1.00002	-3.8315	-4.17162	-3.49137	-3.03742	-3.35144	-2.7234	-3.61681	-3.98128	-3.25234	2.59974	2.2944	2.90512	0.48121	0.113069	0.849335	-0.000424876	-0.364822	0.363973	7.55915	3.76125
											18	0.797316	0.364176	1.23046	1.63308	1.36183	1.90431	0.938798	0.628824	1.24876	-2.25539	-3.12889	-1.38201	-2.05762	-2.5456	-1.56955	-1.47149	-1.94961	-0.993382	-3.82474	-4.16378	-3.48578	-3.03184	-3.34571	-2.71796	-3.60933	-3.97341	-3.24516	2.57714	2.27268	2.88157	0.491786	0.122476	0.861073	-0.0164994	-0.380816	0.347813	7.55542	3.74573
											18.0333	0.768287	0.335174	1.20143	1.625	1.35239	1.8975	0.93556	0.625518	1.24562	-2.23447	-3.10772	-1.36135	-2.05045	-2.53732	-1.5635	-1.46531	-1.94378	-0.986819	-3.81798	-4.15594	-3.48011	-3.02596	-3.33969	-2.71223	-3.60146	-3.96524	-3.2376	2.55466	2.25111	2.85817	0.500714	0.130269	0.871166	-0.0307834	-0.394984	0.333417	7.55107	3.72989
											18.0667	0.738738	0.30568	1.17182	1.6166	1.34263	1.89053	0.932213	0.622102	1.24232	-2.21419	-3.08719	-1.34131	-2.04297	-2.52889	-1.55715	-1.45931	-1.93812	-0.980493	-3.81131	-4.1481	-3.47452	-3.01972	-3.33324	-2.70628	-3.59321	-3.95661	-3.22974	2.53241	2.22978	2.83504	0.507896	0.136372	0.879399	-0.0431171	-0.407161	0.320927	7.54579	3.71312
											18.1	0.708698	0.275694	1.1417	1.60789	1.33257	1.88308	0.928756	0.618617	1.23888	-2.19504	-3.06791	-1.32216	-2.03549	-2.52029	-1.5505	-1.45369	-1.93284	-0.97455	-3.80463	-4.14034	-3.46893	-3.01327	-3.32656	-2.70004	-3.58458	-3.94768	-3.22149	2.51054	2.20882	2.81229	0.513239	0.140695	0.885773	-0.0533921	-0.417242	0.310459	7.53958	3.69604
											18.1333	0.678138	0.245244	1.11106	1.59886	1.32218	1.87548	0.925161	0.615036	1.23529	-2.17702	-3.04977	-1.30427	-2.02753	-2.51154	-1.54351	-1.44855	-1.9281	-0.969099	-3.79804	-4.13266	-3.46334	-3.00667	-3.31967	-2.69366	-3.5755	-3.93829	-3.21271	2.48916	2.18828	2.79004	0.516687	0.143197	0.890181	-0.0615422	-0.425147	0.302068	7.53275	3.67835
											18.1667	0.647086	0.214296	1.07987	1.58951	1.31147	1.8674	0.921471	0.61136	1.23157	-2.16051	-3.03326	-1.28764	-2.01926	-2.50247	-1.53615	-1.44401	-1.92372	-0.964286	-3.79145	-4.12499	-3.45792	-2.99985	-3.31256	-2.68706	-3.56603	-3.92844	-3.20355	2.46839	2.16831	2.76843	0.518238	0.143882	0.892572	-0.0675354	-0.430851	0.295786	7.52499	3.66002
											18.2	0.615515	0.182875	1.04816	1.57977	1.30043	1.85916	0.917643	0.607587	1.22769	-2.14552	-3.01839	-1.27252	-2.01082	-2.49324	-1.52839	-1.44017	-1.92008	-0.960202	-3.78486	-4.11731	-3.45249	-2.99288	-3.30531	-2.68046	-3.55595	-3.91805	-3.19385	2.44831	2.14899	2.74759	0.517908	0.142772	0.89305	-0.0713895	-0.434373	0.291594	7.51629	3.64108
											18.2333	0.583479	0.150998	1.01599	1.56979	1.28907	1.85044	0.913706	0.603745	1.22368	-2.13217	-3.00529	-1.25903	-2.00191	-2.48353	-1.52025	-1.43709	-1.91716	-0.956957	-3.77835	-4.10972	-3.44707	-2.98585	-3.29798	-2.67371	-3.54541	-3.90721	-3.18362	2.42899	2.1304	2.72758	0.515789	0.139957	0.891616	-0.0731536	-0.435762	0.289449	7.50698	3.62152
											18.2667	0.550979	0.11865	0.983299	1.55949	1.27739	1.84157	0.909658	0.599794	1.21951	-2.12045	-2.99383	-1.247	-1.99268	-2.4735	-1.5117	-1.43481	-1.91515	-0.95455	-3.77193	-4.10213	-3.44173	-2.97881	-3.29058	-2.66697	-3.53426	-3.89575	-3.17285	2.41055	2.11256	2.70853	0.51198	0.135548	0.888429	-0.0729324	-0.435129	0.289258	7.49673	3.60134
											18.3	0.517986	0.085849	0.950087	1.54886	1.2654	1.83238	0.905488	0.595761	1.2152	-2.11024	-2.984	-1.23644	-1.98297	-2.46315	-1.50274	-1.4334	-1.9137	-0.953074	-3.76542	-4.09454	-3.43639	-2.97163	-3.28318	-2.66008	-3.52258	-3.88369	-3.16147	2.39306	2.09564	2.69047	0.506669	0.129705	0.883648	-0.0708424	-0.432597	0.290912	7.48555	3.58053
											18.3333	0.484501	0.052594	0.916439	1.53791	1.25306	1.82272	0.901194	0.591631	1.21076	-2.10142	-2.97568	-1.22718	-1.97294	-2.45249	-1.49336	-1.43287	-1.91315	-0.952545	-3.759	-4.08695	-3.43105	-2.96452	-3.27579	-2.65326	-3.51013	-3.87094	-3.14941	2.37652	2.0796	2.67344	0.500035	0.12262	0.877433	-0.0670375	-0.428325	0.294256	7.47375	3.55911
											18.3667	0.450607	0.0189192	0.882298	1.52665	1.24042	1.8129	0.89679	0.587419	1.20617	-2.09386	-2.96863	-1.21904	-1.96244	-2.44135	-1.48361	-1.4332	-1.91351	-0.952946	-3.75249	-4.07927	-3.4258	-2.95734	-3.26831	-2.64629	-3.49708	-3.85757	-3.13665	2.36097	2.06444	2.65747	0.492338	0.114546	0.870156	-0.0616959	-0.42251	0.299112	7.46071	3.53737
											18.4	0.416275	-0.0151911	0.84772	1.51508	1.22746	1.80276	0.892276	0.583112	1.20144	-2.08719	-2.96258	-1.21178	-1.95162	-2.42989	-1.47348	-1.43437	-1.91442	-0.954259	-3.74607	-4.07168	-3.42046	-2.95009	-3.26092	-2.63933	-3.48333	-3.84352	-3.12314	2.34642	2.05022	2.64261	0.483866	0.10576	0.861976	-0.0550247	-0.415343	0.305289	7.44705	3.5147
											18.4333	0.381506	-0.0497048	0.812705	1.5032	1.21416	1.7923	0.887666	0.578735	1.19658	-2.08126	-2.95741	-1.20513	-1.94047	-2.41795	-1.46301	-1.43637	-1.91625	-0.956483	-3.73964	-4.06409	-3.4152	-2.9429	-3.25344	-2.63229	-3.46882	-3.82863	-3.10894	2.33285	2.03689	2.62878	0.4749	0.0965395	0.853265	-0.0472447	-0.407063	0.312573	7.43277	3.49173
											18.4667	0.346326	-0.0846299	0.77728	1.49099	1.20057	1.78137	0.882933	0.574263	1.19159	-2.07572	-2.95263	-1.19884	-1.92901	-2.40586	-1.4522	-1.43915	-1.9188	-0.959564	-3.73322	-4.05658	-3.40986	-2.93558	-3.24597	-2.62518	-3.45355	-3.81305	-3.09397	2.3202	2.02443	2.61597	0.46579	0.0872175	0.844342	-0.0385788	-0.397892	0.32073	7.41724	3.46813
											18.5	0.310737	-0.119954	0.74139	1.47849	1.18666	1.77028	0.878104	0.569735	1.18649	-2.0703	-2.94797	-1.1926	-1.91724	-2.39328	-1.44113	-1.44265	-1.9219	-0.963447	-3.7268	-4.04899	-3.40461	-2.92832	-3.23857	-2.618	-3.43744	-3.79671	-3.07824	2.30843	2.01269	2.60412	0.456851	0.0781186	0.835578	-0.0292737	-0.388081	0.329533	7.40109	3.44391
											18.5333	0.274765	-0.155631	0.705172	1.46567	1.17243	1.75887	0.873179	0.565112	1.18125	-2.06463	-2.94318	-1.18615	-1.90514	-2.38039	-1.42979	-1.4468	-1.92555	-0.968078	-3.72037	-4.0414	-3.39935	-2.92093	-3.2311	-2.61075	-3.42056	-3.77946	-3.06159	2.29737	2.0016	2.59311	0.44841	0.0695562	0.827291	-0.0195537	-0.377853	0.338747	7.38402	3.41907
											18.5667	0.238413	-0.191696	0.668516	1.45255	1.15791	1.74715	0.868157	0.56042	1.17588	-2.05859	-2.93801	-1.17925	-1.89273	-2.36718	-1.41822	-1.45156	-1.92974	-0.973346	-3.71395	-4.03389	-3.3941	-2.91345	-3.22363	-2.60335	-3.40285	-3.76143	-3.04418	2.28697	1.99108	2.58282	0.440778	0.0618384	0.819696	-0.00965916	-0.367459	0.348139	7.36632	3.3936
											18.6	0.201711	-0.228102	0.631533	1.43913	1.14308	1.73511	0.863026	0.555659	1.17039	-2.05191	-2.93222	-1.17165	-1.88015	-2.35381	-1.40646	-1.45685	-1.93448	-0.979217	-3.70761	-4.02646	-3.38876	-2.90598	-3.21609	-2.59588	-3.38429	-3.74265	-3.02593	2.27706	1.98099	2.57314	0.434223	0.0552413	0.813215	0.000176285	-0.357126	0.357476	7.34737	3.36783
											18.6333	0.164676	-0.264837	0.594194	1.4254	1.12795	1.72291	0.857813	0.550844	1.1648	-2.04435	-2.92554	-1.16316	-1.86742	-2.34028	-1.39452	-1.46255	-1.93958	-0.985543	-3.70127	-4.01904	-3.3835	-2.89837	-3.20847	-2.58819	-3.3649	-3.72295	-3.00677	2.26746	1.97108	2.56385	0.42898	0.049995	0.807957	0.00974091	-0.347069	0.366549	7.32781	3.34144
											18.6667	0.127312	-0.301908	0.556527	1.41138	1.11252	1.71023	0.852531	0.545946	1.1591	-2.03566	-2.91773	-1.15358	-1.85453	-2.32644	-1.38246	-1.46861	-1.94487	-0.99227	-3.69493	-4.0117	-3.37824	-2.8906	-3.20085	-2.58043	-3.34466	-3.70248	-2.98684	2.25805	1.96128	2.55478	0.425225	0.0462922	0.804132	0.0188333	-0.337493	0.375161	7.30763	3.31442
											18.7	0.0896403	-0.339274	0.518533	1.39705	1.09678	1.6974	0.847153	0.541007	1.15329	-2.02583	-2.90878	-1.14281	-1.84148	-2.31259	-1.37027	-1.47491	-1.95052	-0.999253	-3.68867	-4.00435	-3.37299	-2.88277	-3.19309	-2.57252	-3.32358	-3.68118	-2.96607	2.2486	1.95142	2.54575	0.423058	0.0442318	0.801902	0.0272754	-0.328586	0.383133	7.2862	3.2871
											18.7333	0.0516865	-0.376913	0.480292	1.38245	1.08077	1.68409	0.841679	0.535986	1.14737	-2.01462	-2.89845	-1.13074	-1.82827	-2.29858	-1.35801	-1.48131	-1.95617	-1.00638	-3.68241	-3.99718	-3.36765	-2.87486	-3.18526	-2.56447	-3.30175	-3.65911	-2.94446	2.23892	1.94124	2.53656	0.422543	0.0438924	0.801211	0.0349184	-0.320491	0.390325	7.26416	3.25915
											18.7667	0.0134537	-0.414826	0.44175	1.36754	1.06445	1.67063	0.836137	0.530923	1.14135	-2.00202	-2.88673	-1.11729	-1.81506	-2.28458	-1.34566	-1.48771	-1.96182	-1.01355	-3.67616	-3.98992	-3.36231	-2.86674	-3.17735	-2.5562	-3.27922	-3.63628	-2.92216	2.22886	1.93069	2.527	0.423642	0.0452368	0.802061	0.0416375	-0.313336	0.396613	7.24149	3.23058
											18.8	-0.0250364	-0.453012	0.402936	1.35234	1.04785	1.65684	0.830512	0.525792	1.13524	-1.9879	-2.8735	-1.10244	-1.80185	-2.27041	-1.33326	-1.494	-1.96748	-1.02058	-3.66982	-3.98275	-3.35697	-2.85854	-3.1693	-2.54786	-3.25593	-3.61276	-2.89902	2.21823	1.91952	2.51694	0.426256	0.0481821	0.804345	0.0473664	-0.307207	0.401942	7.21758	3.20171
											18.8333	-0.0637601	-0.491444	0.36393	1.33687	1.03097	1.64274	0.824818	0.52062	1.12903	-1.97253	-2.85876	-1.0862	-1.78864	-2.25641	-1.32085	-1.50002	-1.97258	-1.02736	-3.66356	-3.97557	-3.35146	-2.8502	-3.1611	-2.5393	-3.23195	-3.58856	-2.87527	2.20691	1.90771	2.50615	0.43025	0.0526003	0.807904	0.0520644	-0.302148	0.406276	7.19305	3.1719
											18.8667	-0.102703	-0.530095	0.324677	1.3211	1.01381	1.62833	0.819056	0.515393	1.12272	-1.95552	-2.84251	-1.06859	-1.77543	-2.2424	-1.30842	-1.50567	-1.9775	-1.0338	-3.65714	-3.9684	-3.34588	-2.84164	-3.15276	-2.53059	-3.20736	-3.56381	-2.85091	2.19479	1.89506	2.49453	0.435423	0.0582849	0.812578	0.0557372	-0.298159	0.409632	7.16759	3.14209
											18.9	-0.141838	-0.568937	0.285261	1.30507	0.996404	1.61375	0.813225	0.510111	1.11634	-1.93738	-2.825	-1.04968	-1.76222	-2.22855	-1.29599	-1.51079	-1.98188	-1.03971	-3.65063	-3.96114	-3.34012	-2.83294	-3.1442	-2.52174	-3.18232	-3.53854	-2.82602	2.18176	1.88157	2.482	0.441532	0.0649882	0.818049	0.0584283	-0.295196	0.412054	7.1415	3.11166
											18.9333	-0.181158	-0.607971	0.24564	1.28875	0.978707	1.59886	0.80734	0.504802	1.10988	-1.91785	-2.8061	-1.02955	-1.74916	-2.21487	-1.28356	-1.51528	-1.98552	-1.04498	-3.64396	-3.95372	-3.3342	-2.82409	-3.1355	-2.51268	-3.15674	-3.51288	-2.80059	2.16782	1.86716	2.46847	0.448325	0.0724723	0.824157	0.0602145	-0.293192	0.413621	7.11449	3.0807
											18.9667	-0.220632	-0.647141	0.205885	1.27218	0.960757	1.58362	0.801372	0.499438	1.10332	-1.89706	-2.78581	-1.0083	-1.73611	-2.20118	-1.27116	-1.51898	-1.98844	-1.0495	-3.63711	-3.94621	-3.32802	-2.81502	-3.12657	-2.50346	-3.13077	-3.48677	-2.77478	2.15292	1.85188	2.45399	0.455528	0.0804504	0.830638	0.0611993	-0.292043	0.414439	7.08685	3.0494
											19	-0.260256	-0.686502	0.165993	1.25534	0.942554	1.56814	0.795363	0.494032	1.09669	-1.87527	-2.76452	-0.986053	-1.72322	-2.18765	-1.25878	-1.52182	-1.99045	-1.05316	-3.63002	-3.93845	-3.32151	-2.80573	-3.11743	-2.49396	-3.10451	-3.46042	-2.74859	2.1371	1.83573	2.43852	0.462885	0.0886516	0.837118	0.0615054	-0.291625	0.414629	7.05829	3.0176
											19.0333	-0.299995	-0.725973	0.125992	1.23824	0.924081	1.55241	0.789299	0.488586	1.09	-1.85259	-2.74222	-0.962946	-1.71033	-2.17428	-1.2464	-1.52366	-1.99154	-1.05584	-3.6226	-3.93044	-3.31467	-2.79616	-3.108	-2.48431	-3.07801	-3.43393	-2.72217	2.12045	1.81877	2.42217	0.47013	0.0968103	0.843439	0.0612515	-0.291803	0.414304	7.0291	2.98543
											19.0667	-0.339821	-0.765553	0.0858982	1.22091	0.905402	1.53642	0.783166	0.483112	1.08324	-1.82915	-2.71916	-0.939133	-1.69744	-2.16107	-1.23403	-1.52445	-1.99136	-1.0575	-3.61476	-3.92201	-3.3075	-2.78637	-3.09828	-2.47445	-3.05144	-3.4072	-2.6956	2.10308	1.80109	2.40502	0.477046	0.104703	0.849388	0.0605815	-0.292424	0.413585	6.99898	2.95286
											19.1	-0.379756	-0.805243	0.0457249	1.20333	0.886486	1.52017	0.777006	0.477596	1.0764	-1.80496	-2.69522	-0.914716	-1.6847	-2.14786	-1.22165	-1.5241	-1.99008	-1.05803	-3.6065	-3.91325	-3.29974	-2.77621	-3.0882	-2.46429	-3.02479	-3.38055	-2.66895	2.08505	1.78288	2.38727	0.483436	0.112119	0.854753	0.0596324	-0.293334	0.412601	6.96824	2.91973
											19.1333	-0.419746	-0.845014	0.00549803	1.1855	0.867332	1.50368	0.770792	0.472054	1.06952	-1.7804	-2.67078	-0.88987	-1.67197	-2.13465	-1.20923	-1.52257	-1.98771	-1.05741	-3.59782	-3.90408	-3.29148	-2.76584	-3.07783	-2.45385	-2.99814	-3.3539	-2.64237	2.06657	1.7642	2.36894	0.489156	0.118907	0.859427	0.0585647	-0.294354	0.411488	6.93657	2.88638
											19.1667	-0.459791	-0.884813	-0.0347611	1.16746	0.847972	1.48695	0.764522	0.46647	1.06256	-1.75532	-2.64584	-0.864697	-1.65908	-2.1216	-1.19672	-1.51984	-1.98407	-1.05562	-3.58856	-3.8944	-3.28272	-2.7551	-3.06709	-2.44304	-2.97164	-3.32748	-2.61588	2.04775	1.74519	2.3503	0.494085	0.124941	0.863251	0.0575271	-0.295313	0.41037	6.90427	2.85256
											19.2	-0.499863	-0.924694	-0.0750437	1.14918	0.82839	1.46998	0.758211	0.460873	1.05556	-1.73	-2.62064	-0.839335	-1.64635	-2.10839	-1.18415	-1.51592	-1.97914	-1.05267	-3.57872	-3.88414	-3.27329	-2.74393	-3.05592	-2.43201	-2.94537	-3.30121	-2.58953	2.02869	1.72598	2.33144	0.498175	0.130168	0.866173	0.0566936	-0.296008	0.409392	6.87136	2.81841
											19.2333	-0.539935	-0.964575	-0.115313	1.13069	0.808603	1.45277	0.751859	0.455234	1.0485	-1.70455	-2.59519	-0.813922	-1.6333	-2.09518	-1.17145	-1.51087	-1.97313	-1.04862	-3.5682	-3.87329	-3.2632	-2.73247	-3.04431	-2.42055	-2.91941	-3.27525	-2.56349	2.00968	1.70678	2.31254	0.501389	0.134544	0.868244	0.0562351	-0.296241	0.40871	6.83751	2.78385
											19.2667	-0.580008	-1.00446	-0.155563	1.11198	0.788625	1.43533	0.745479	0.449568	1.04138	-1.67897	-2.56961	-0.788484	-1.62025	-2.08181	-1.15857	-1.5047	-1.96584	-1.04348	-3.55711	-3.86178	-3.25244	-2.72057	-3.03235	-2.4088	-2.89375	-3.24967	-2.53784	1.9907	1.68765	2.29375	0.503742	0.138087	0.869413	0.0563389	-0.295799	0.408477	6.80304	2.74898
											19.3	-0.620052	-1.04434	-0.195766	1.09308	0.768473	1.4177	0.739045	0.443888	1.03422	-1.65352	-2.54391	-0.76316	-1.60703	-2.06844	-1.14552	-1.49754	-1.95763	-1.03739	-3.54526	-3.84968	-3.24093	-2.70824	-3.01987	-2.39661	-2.86855	-3.22455	-2.51256	1.97195	1.66871	2.27516	0.505261	0.140817	0.869678	0.057194	-0.294471	0.408864	6.76796	2.71386
											19.3333	-0.660043	-1.08416	-0.235904	1.07397	0.748131	1.39983	0.732583	0.438167	1.027	-1.6282	-2.51833	-0.738024	-1.59351	-2.05475	-1.13225	-1.48948	-1.94852	-1.03043	-3.53275	-3.83684	-3.22875	-2.69555	-3.00696	-2.38414	-2.84374	-3.1998	-2.48774	1.95347	1.65004	2.25694	0.506	0.142799	0.8692	0.0589815	-0.292055	0.410019	6.73194	2.67834
											19.3667	-0.699951	-1.12393	-0.275968	1.05469	0.727614	1.38175	0.726094	0.432432	1.01976	-1.60287	-2.49276	-0.713116	-1.57985	-2.0409	-1.11873	-1.48068	-1.93867	-1.02275	-3.51957	-3.82332	-3.21573	-2.68242	-2.99361	-2.37123	-2.81953	-3.1756	-2.46346	1.93537	1.63171	2.23907	0.506021	0.144089	0.867979	0.0618742	-0.288355	0.412097	6.69561	2.64253
											19.4	-0.739777	-1.16365	-0.31593	1.03522	0.706955	1.36348	0.719577	0.426684	1.01246	-1.57793	-2.46731	-0.688497	-1.56594	-2.0269	-1.10497	-1.47125	-1.9281	-1.01446	-3.50564	-3.80914	-3.20205	-2.66885	-2.97983	-2.35788	-2.79578	-3.15185	-2.43964	1.91773	1.61376	2.22166	0.505378	0.144743	0.866013	0.0660171	-0.283204	0.415238	6.65834	2.60648
											19.4333	-0.779521	-1.20326	-0.355784	1.01556	0.686122	1.34501	0.713033	0.420922	1.00514	-1.55311	-2.44211	-0.664243	-1.55179	-2.01273	-1.09093	-1.46133	-1.91698	-1.00572	-3.49104	-3.79429	-3.1877	-2.655	-2.96568	-2.34424	-2.77249	-3.12864	-2.41635	1.90051	1.59631	2.20474	0.504119	0.144807	0.863411	0.0715309	-0.276485	0.419541	6.62077	2.57012
											19.4667	-0.819129	-1.24278	-0.395473	0.995754	0.665146	1.32635	0.706462	0.415146	0.997791	-1.52866	-2.41703	-0.640368	-1.53742	-1.99825	-1.07665	-1.45112	-1.90549	-0.996718	-3.47577	-3.77885	-3.17268	-2.64071	-2.95117	-2.33024	-2.74981	-3.10588	-2.39367	1.88378	1.57924	2.18828	0.502287	0.144323	0.860277	0.0784768	-0.268119	0.425067	6.58227	2.53357
											19.5	-0.858572	-1.28215	-0.435026	0.975776	0.644043	1.30753	0.69989	0.409357	0.990424	-1.50472	-2.39234	-0.616946	-1.52282	-1.98345	-1.0621	-1.44077	-1.89401	-0.987548	-3.45983	-3.76275	-3.15692	-2.62613	-2.9363	-2.31595	-2.72752	-3.08366	-2.37145	1.86743	1.56263	2.17224	0.499896	0.143309	0.856505	0.0868796	-0.258082	0.431841	6.54314	2.49669
											19.5333	-0.897852	-1.32137	-0.47436	0.955656	0.622798	1.2885	0.693305	0.403567	0.983029	-1.48104	-2.36802	-0.594028	-1.50801	-1.96865	-1.04735	-1.43039	-1.88234	-0.978396	-3.4434	-3.74607	-3.14065	-2.61126	-2.92107	-2.30137	-2.70575	-3.06182	-2.34968	1.85154	1.54643	2.15661	0.496954	0.141752	0.85215	0.0967022	-0.246421	0.439819	6.5034	2.45955
											19.5667	-0.936967	-1.3604	-0.513503	0.935377	0.601442	1.26933	0.686706	0.397777	0.975621	-1.45786	-2.34408	-0.571639	-1.49303	-1.95368	-1.03239	-1.42013	-1.87085	-0.969354	-3.42638	-3.72888	-3.12388	-2.5961	-2.90569	-2.28657	-2.68445	-3.04044	-2.32846	1.83599	1.53062	2.14133	0.493422	0.139628	0.84721	0.107859	-0.233224	0.448941	6.46334	2.42229
											19.6	-0.975836	-1.39925	-0.552427	0.914971	0.579959	1.24998	0.680107	0.392002	0.968226	-1.43518	-2.32052	-0.549868	-1.47789	-1.93856	-1.01725	-1.4101	-1.85955	-0.960567	-3.40894	-3.71128	-3.10653	-2.58086	-2.8901	-2.27156	-2.66345	-3.01936	-2.30753	1.82075	1.51519	2.12632	0.489268	0.136887	0.841633	0.120189	-0.218674	0.459053	6.42267	2.38478
											19.6333	-1.01449	-1.43787	-0.591105	0.894439	0.558397	1.23048	0.673508	0.386212	0.960804	-1.41313	-2.29759	-0.528739	-1.46265	-1.92329	-1.00199	-1.40039	-1.84861	-0.952089	-3.39109	-3.69326	-3.08892	-2.56541	-2.87436	-2.25647	-2.64283	-2.99867	-2.28699	1.80578	1.50002	2.11153	0.484429	0.13345	0.835418	0.133516	-0.202969	0.47	6.38106	2.34708
											19.6667	-1.05289	-1.47627	-0.62951	0.873796	0.53674	1.21085	0.666923	0.38045	0.953396	-1.39171	-2.27517	-0.508278	-1.44733	-1.90801	-0.986631	-1.39105	-1.83804	-0.943995	-3.3729	-3.67491	-3.0709	-2.54989	-2.85854	-2.24124	-2.62244	-2.97813	-2.26676	1.79099	1.48512	2.0969	0.478841	0.129259	0.828407	0.147598	-0.186366	0.481569	6.33945	2.30923
											19.7	-1.09102	-1.51441	-0.667642	0.853042	0.514987	1.19108	0.660337	0.374688	0.945987	-1.37105	-2.2535	-0.488535	-1.43199	-1.89273	-0.97124	-1.38214	-1.82801	-0.936356	-3.35455	-3.65639	-3.05263	-2.53437	-2.84273	-2.22593	-2.60228	-2.95782	-2.24675	1.7764	1.47041	2.08235	0.472409	0.124203	0.820599	0.162172	-0.169174	0.493518	6.29691	2.27122
											19.7333	-1.12888	-1.55226	-0.705472	0.832177	0.493172	1.17117	0.653766	0.368939	0.938579	-1.35089	-2.23233	-0.469485	-1.41665	-1.87745	-0.955849	-1.37368	-1.81824	-0.929137	-3.33595	-3.6377	-3.03428	-2.51877	-2.82691	-2.2107	-2.58228	-2.93766	-2.2269	1.76188	1.45589	2.06787	0.465041	0.118195	0.811887	0.176962	-0.151686	0.505609	6.25406	2.23306
											19.7667	-1.16641	-1.58985	-0.742975	0.811217	0.471293	1.15114	0.647208	0.363205	0.931198	-1.33149	-2.21179	-0.451153	-1.40138	-1.86233	-0.940522	-1.36567	-1.809	-0.922355	-3.31734	-3.61893	-3.01576	-2.50332	-2.81117	-2.19546	-2.56235	-2.91758	-2.20712	1.74744	1.44149	2.05335	0.456644	0.111136	0.802167	0.191696	-0.134204	0.517595	6.21058	2.19477
											19.8	-1.20361	-1.6271	-0.78015	0.790177	0.44935	1.13099	0.640664	0.357498	0.92383	-1.31271	-2.19201	-0.433539	-1.38625	-1.84721	-0.925322	-1.35809	-1.80019	-0.91601	-3.29874	-3.60024	-2.99732	-2.48794	-2.79551	-2.18038	-2.54249	-2.89749	-2.18742	1.73303	1.4272	2.03887	0.447168	0.102961	0.791384	0.20611	-0.117024	0.529237	6.16649	2.15633
											19.8333	-1.24049	-1.66403	-0.816969	0.769059	0.427376	1.11074	0.634147	0.351804	0.916491	-1.2947	-2.17286	-0.41653	-1.37129	-1.83225	-0.910298	-1.35093	-1.7918	-0.910049	-3.28022	-3.58164	-2.97888	-2.47271	-2.77998	-2.16536	-2.52256	-2.87741	-2.16772	1.71871	1.41302	2.02439	0.436528	0.0935915	0.779486	0.219971	-0.100403	0.540351	6.12209	2.11777
											19.8667	-1.27703	-1.70061	-0.853433	0.747861	0.405355	1.09038	0.627644	0.346138	0.909164	-1.27718	-2.15421	-0.400139	-1.35653	-1.8176	-0.895512	-1.34413	-1.78382	-0.904434	-3.26187	-3.5632	-2.96061	-2.45755	-2.7646	-2.15049	-2.50263	-2.85725	-2.14794	1.70445	1.39896	2.00995	0.424694	0.083	0.766367	0.233095	-0.084556	0.550751	6.07706	2.07911
											19.9	-1.3132	-1.73685	-0.889515	0.726616	0.383317	1.06993	0.621183	0.340499	0.901852	-1.26017	-2.1362	-0.384264	-1.34208	-1.80312	-0.881028	-1.33765	-1.77618	-0.899129	-3.24376	-3.54501	-2.94251	-2.4426	-2.74944	-2.13584	-2.48255	-2.83709	-2.12809	1.69028	1.38506	1.99554	0.411664	0.0711869	0.752131	0.245345	-0.0696438	0.560341	6.03204	2.04042
											19.9333	-1.34901	-1.77274	-0.925241	0.705323	0.361248	1.04938	0.614735	0.334888	0.894595	-1.24368	-2.11856	-0.368817	-1.32796	-1.78911	-0.866895	-1.33146	-1.76885	-0.894079	-3.22591	-3.52708	-2.92466	-2.42781	-2.73443	-2.12126	-2.46239	-2.8167	-2.10816	1.67633	1.37134	1.98129	0.397477	0.0581999	0.736727	0.256637	-0.0557728	0.569044	5.98608	2.00151
											19.9667	-1.3844	-1.80825	-0.960557	0.683967	0.339179	1.02877	0.608341	0.329304	0.887365	-1.22749	-2.1013	-0.35366	-1.31421	-1.77527	-0.853159	-1.32551	-1.7618	-0.889229	-3.20831	-3.50956	-2.90706	-2.41323	-2.71956	-2.10689	-2.44208	-2.79624	-2.088	1.66258	1.35792	1.96727	0.382206	0.044108	0.720314	0.266927	-0.0429904	0.576851	5.93982	1.96266
											20	-1.41945	-1.84337	-0.99549	0.662595	0.31711	1.00808	0.601976	0.323776	0.880176	-1.21149	-2.08429	-0.338692	-1.30089	-1.7619	-0.839869	-1.31977	-1.75496	-0.884562	-3.19104	-3.49237	-2.88979	-2.39879	-2.70483	-2.09275	-2.42162	-2.77555	-2.06769	1.64916	1.34482	1.95355	0.365963	0.0290436	0.702892	0.27627	-0.0312702	0.583809	5.89324	1.92373
											20.0333	-1.45405	-1.87812	-1.03001	0.641176	0.295041	0.987326	0.595651	0.318274	0.873028	-1.1956	-2.06741	-0.323775	-1.28802	-1.74901	-0.827041	-1.31419	-1.74834	-0.880059	-3.17418	-3.47552	-2.87285	-2.3845	-2.69032	-2.07868	-2.40092	-2.7547	-2.04714	1.63621	1.33213	1.94029	0.348907	0.0131676	0.684673	0.284728	-0.0205483	0.589999	5.84635	1.88472
											20.0667	-1.48827	-1.91245	-1.0641	0.619756	0.272988	0.966508	0.589368	0.312814	0.865935	-1.17968	-2.05052	-0.308794	-1.2756	-1.73643	-0.814722	-1.30878	-1.74189	-0.875684	-3.15767	-3.45917	-2.85625	-2.37035	-2.67589	-2.06482	-2.38	-2.73362	-2.02637	1.62371	1.31993	1.92752	0.331246	-0.00330412	0.665817	0.29243	-0.0107078	0.595562	5.79884	1.84572
											20.1	-1.52206	-1.94637	-1.09777	0.598305	0.250982	0.945643	0.583139	0.307395	0.858883	-1.16356	-2.03351	-0.293587	-1.26368	-1.72449	-0.802913	-1.30351	-1.7356	-0.871436	-3.14157	-3.44315	-2.8399	-2.35635	-2.66167	-2.05104	-2.35892	-2.7124	-2.00538	1.61186	1.30835	1.91537	0.313192	-0.020145	0.646535	0.299536	-0.00159037	0.600658	5.75133	1.80663
											20.1333	-1.55543	-1.97985	-1.13101	0.576854	0.228977	0.924731	0.576965	0.302017	0.8519	-1.14716	-2.01625	-0.278052	-1.25222	-1.71288	-0.791596	-1.29835	-1.7294	-0.867297	-3.12571	-3.42755	-2.82396	-2.34243	-2.64753	-2.0374	-2.33754	-2.69094	-1.98422	1.60069	1.29741	1.90394	0.295004	-0.0370998	0.627095	0.306218	0.00697237	0.605458	5.7032	1.76757
											20.1667	-1.58837	-2.01293	-1.16384	0.555418	0.20705	0.903802	0.570833	0.296694	0.844958	-1.13038	-1.99861	-0.262102	-1.24124	-1.70173	-0.780789	-1.2933	-1.72331	-0.863287	-3.11036	-3.41228	-2.80836	-2.32864	-2.63345	-2.02376	-2.31601	-2.66933	-1.96277	1.59029	1.28724	1.8933	0.276939	-0.0539081	0.607813	0.312647	0.01516	0.610136	5.65476	1.72851
											20.2	-1.62087	-2.04554	-1.19621	0.533999	0.185139	0.882842	0.564755	0.291425	0.838071	-1.11307	-1.9806	-0.245597	-1.23069	-1.69091	-0.770444	-1.28832	-1.71726	-0.859385	-3.09518	-3.39743	-2.79301	-2.31486	-2.61945	-2.01027	-2.29425	-2.64741	-1.94116	1.58065	1.27779	1.88351	0.259262	-0.0703105	0.588851	0.319015	0.0231576	0.614869	5.60601	1.68947
											20.2333	-1.65291	-2.07771	-1.22811	0.512579	0.163308	0.86185	0.558732	0.286198	0.831266	-1.09519	-1.96195	-0.228474	-1.22052	-1.68057	-0.760528	-1.2834	-1.71122	-0.855557	-3.08041	-3.38283	-2.778	-2.30115	-2.60553	-1.99685	-2.27233	-2.62535	-1.91932	1.57189	1.26914	1.87463	0.242222	-0.0860489	0.570472	0.325463	0.0311252	0.619787	5.55695	1.65041
											20.2667	-1.68451	-2.10945	-1.25957	0.491191	0.14154	0.840859	0.552751	0.281026	0.824489	-1.07669	-1.94267	-0.210722	-1.21073	-1.67038	-0.751011	-1.27846	-1.70515	-0.851765	-3.06581	-3.36857	-2.76315	-2.28752	-2.5916	-1.98343	-2.25019	-2.60312	-1.89725	1.56392	1.26125	1.86663	0.226064	-0.100906	0.55305	0.33212	0.0391941	0.625073	5.50758	1.61144
											20.3	-1.71567	-2.14074	-1.29059	0.469851	0.119849	0.819867	0.546838	0.275895	0.817794	-1.05753	-1.92277	-0.192251	-1.20126	-1.66067	-0.741859	-1.2735	-1.69899	-0.848009	-3.05155	-3.35447	-2.74855	-2.27388	-2.57774	-1.97001	-2.22781	-2.5806	-1.87503	1.55683	1.25412	1.85951	0.210979	-0.114679	0.536637	0.339079	0.0474653	0.630667	5.4579	1.57235
											20.3333	-1.74631	-2.17152	-1.3211	0.448542	0.0982272	0.798859	0.54098	0.270805	0.81114	-1.03768	-1.90223	-0.173101	-1.19204	-1.65112	-0.732994	-1.26843	-1.69266	-0.844199	-3.03745	-3.34062	-2.7342	-2.26024	-2.56389	-1.95659	-2.20536	-2.558	-1.85266	1.55047	1.24772	1.85322	0.197137	-0.12723	0.521504	0.346387	0.0560021	0.636752	5.40791	1.53347
											20.3667	-1.77651	-2.20186	-1.35116	0.427281	0.0766999	0.777868	0.535163	0.26577	0.804555	-1.01717	-1.88106	-0.153244	-1.18307	-1.64173	-0.724399	-1.2632	-1.6861	-0.840279	-3.02343	-3.32694	-2.71993	-2.2466	-2.55011	-1.9431	-2.18268	-2.53524	-1.83013	1.54483	1.24193	1.84773	0.184665	-0.138433	0.507763	0.354065	0.064837	0.643268	5.3576	1.4946
											20.4	-1.80623	-2.23171	-1.38071	0.406084	0.0552646	0.756892	0.5294	0.26079	0.798024	-0.996019	-1.85927	-0.13272	-1.17422	-1.6325	-0.71598	-1.25771	-1.67925	-0.836196	-3.00959	-3.31334	-2.70583	-2.23297	-2.53625	-1.92961	-2.15993	-2.51226	-1.80753	1.5398	1.23667	1.84293	0.173612	-0.148243	0.495472	0.362086	0.0739527	0.650214	5.3073	1.45581
											20.4333	-1.83545	-2.26107	-1.4098	0.384933	0.0339259	0.735932	0.523693	0.255838	0.791549	-0.974285	-1.83697	-0.111606	-1.16549	-1.62327	-0.707719	-1.25193	-1.67203	-0.83182	-2.99582	-3.29982	-2.69182	-2.21926	-2.5224	-1.91604	-2.13702	-2.4892	-1.78477	1.53523	1.2318	1.8387	0.164019	-0.15663	0.484673	0.370415	0.0833205	0.657528	5.25669	1.41709
											20.4667	-1.86418	-2.28996	-1.43842	0.363847	0.0126846	0.715003	0.518027	0.25094	0.785115	-0.952022	-1.81416	-0.0899282	-1.15682	-1.61404	-0.699538	-1.24572	-1.66437	-0.82708	-2.98206	-3.28639	-2.6778	-2.20547	-2.50854	-1.90241	-2.11396	-2.46598	-1.76202	1.53104	1.22722	1.83489	0.155871	-0.163631	0.475367	0.378972	0.0928727	0.665089	5.20576	1.37843
											20.5	-1.89244	-2.31836	-1.46652	0.342823	-0.00844011	0.694106	0.512402	0.246069	0.778749	-0.929293	-1.79085	-0.0677422	-1.14815	-1.60497	-0.691421	-1.23904	-1.6562	-0.821903	-2.96829	-3.27288	-2.66379	-2.19169	-2.49461	-1.8887	-2.09098	-2.44277	-1.73911	1.52707	1.22273	1.83142	0.149088	-0.169304	0.467474	0.387688	0.102548	0.672834	5.15484	1.33987
											20.5333	-1.92018	-2.34624	-1.49412	0.321879	-0.0294582	0.673226	0.506832	0.24124	0.772424	-0.906186	-1.76717	-0.0451594	-1.13947	-1.59558	-0.683304	-1.23182	-1.64749	-0.816178	-2.95452	-3.25928	-2.64969	-2.17776	-2.48069	-1.87484	-2.06784	-2.4194	-1.71628	1.52323	1.21827	1.82814	0.143574	-0.17375	0.460893	0.396478	0.11226	0.680702	5.1036	1.3013
											20.5667	-1.94744	-2.37363	-1.52124	0.30103	-0.0503517	0.652392	0.501303	0.236452	0.766154	-0.882789	-1.74335	-0.0222464	-1.1307	-1.58626	-0.675139	-1.22402	-1.63817	-0.80987	-2.94059	-3.24568	-2.63559	-2.16384	-2.46669	-1.86091	-2.0447	-2.39604	-1.69344	1.51926	1.21366	1.82487	0.139213	-0.17708	0.455512	0.40528	0.121935	0.688631	5.05206	1.26295
											20.6	-1.9742	-2.40056	-1.54784	0.280244	-0.0711248	0.631622	0.495829	0.231705	0.75994	-0.859191	-1.71929	0.000905607	-1.12182	-1.57676	-0.666895	-1.21556	-1.62824	-0.80287	-2.92658	-3.23183	-2.62132	-2.14976	-2.45261	-1.84684	-2.02164	-2.37259	-1.67061	1.51515	1.20878	1.82151	0.135856	-0.179454	0.451167	0.414033	0.131512	0.696561	5.00051	1.22463
											20.6333	-2.00046	-2.42696	-1.57397	0.259569	-0.0917633	0.610884	0.490396	0.227	0.75378	-0.835467	-1.6951	0.024222	-1.1128	-1.56707	-0.658523	-1.20646	-1.61772	-0.795213	-2.91248	-3.2179	-2.60697	-2.13562	-2.43847	-1.8327	-1.9985	-2.34923	-1.64786	1.51073	1.20348	1.81793	0.133339	-0.181011	0.447688	0.422719	0.140966	0.70449	4.94866	1.18641
											20.6667	-2.02621	-2.45285	-1.59955	0.238973	-0.112269	0.590209	0.484991	0.222321	0.747661	-0.811705	-1.67103	0.0476187	-1.1036	-1.5572	-0.649992	-1.19669	-1.60658	-0.786826	-2.89813	-3.2038	-2.59246	-2.12133	-2.42425	-1.81841	-1.97552	-2.32586	-1.62518	1.50585	1.19769	1.81401	0.131495	-0.181924	0.444915	0.431349	0.15029	0.71242	4.89649	1.14837
											20.7	-2.05147	-2.47824	-1.62467	0.218489	-0.132636	0.569613	0.479641	0.217684	0.741597	-0.787968	-1.64697	0.0710294	-1.09417	-1.54708	-0.64127	-1.1863	-1.59487	-0.777729	-2.88361	-3.18954	-2.57769	-2.10697	-2.40996	-1.8039	-1.95261	-2.30257	-1.60257	1.50048	1.19137	1.80963	0.130173	-0.182333	0.442679	0.439948	0.159498	0.720411	4.84432	1.1104
											20.7333	-2.07621	-2.50314	-1.6493	0.198115	-0.152853	0.549065	0.474345	0.213088	0.735588	-0.764344	-1.62303	0.0943795	-1.0845	-1.5367	-0.632309	-1.17534	-1.5827	-0.767994	-2.86893	-3.1751	-2.56284	-2.09239	-2.39553	-1.78932	-1.92978	-2.27943	-1.58012	1.49457	1.18435	1.80475	0.129233	-0.182381	0.440847	0.448585	0.168645	0.728524	4.79216	1.07258
											20.7667	-2.10048	-2.52755	-1.67341	0.177836	-0.172925	0.528596	0.469077	0.208533	0.72962	-0.740872	-1.59934	0.117626	-1.07457	-1.52604	-0.623094	-1.16386	-1.5701	-0.757639	-2.85408	-3.16042	-2.54774	-2.07781	-2.38102	-1.77452	-1.9071	-2.25637	-1.5579	1.48802	1.17669	1.7993	0.128532	-0.182206	0.439274	0.457356	0.177816	0.736884	4.73968	1.03485
											20.8	-2.12423	-2.55144	-1.69703	0.1577	-0.192823	0.508222	0.46385	0.204006	0.723707	-0.717576	-1.57591	0.140721	-1.06432	-1.51507	-0.613576	-1.15197	-1.55717	-0.746755	-2.83906	-3.14557	-2.53247	-2.06301	-2.36637	-1.75965	-1.88465	-2.23346	-1.53584	1.48081	1.16835	1.79328	0.127984	-0.181903	0.437872	0.466355	0.187092	0.745613	4.6872	0.997246
											20.8333	-2.14752	-2.57487	-1.72018	0.137676	-0.212579	0.487928	0.458677	0.19952	0.717835	-0.694519	-1.55273	0.163639	-1.05376	-1.50379	-0.60374	-1.13974	-1.54403	-0.735452	-2.8238	-3.13064	-2.51704	-2.04814	-2.35164	-1.74463	-1.86235	-2.21079	-1.51392	1.47296	1.15928	1.78665	0.127506	-0.181553	0.436565	0.475711	0.196582	0.754833	4.63473	0.959736
											20.8667	-2.17032	-2.5978	-1.74284	0.117787	-0.232145	0.467728	0.453533	0.195061	0.712004	-0.671715	-1.5298	0.186368	-1.04288	-1.49219	-0.593586	-1.12732	-1.53081	-0.72382	-2.80845	-3.11554	-2.50144	-2.03312	-2.33677	-1.72947	-1.84036	-2.18834	-1.49231	1.46447	1.14953	1.77937	0.127066	-0.181197	0.435328	0.485509	0.20638	0.764668	4.58194	0.922381
											20.9	-2.19265	-2.62027	-1.76506	0.0980355	-0.251553	0.447624	0.448443	0.190643	0.706229	-0.6492	-1.50724	0.208807	-1.03167	-1.48026	-0.583097	-1.11482	-1.51763	-0.711989	-2.79301	-3.10035	-2.48576	-2.01803	-2.32183	-1.71417	-1.8186	-2.16611	-1.47101	1.45536	1.13912	1.77156	0.126635	-0.180867	0.434138	0.495836	0.216553	0.775118	4.52915	0.885181
											20.9333	-2.21452	-2.64225	-1.78679	0.0784268	-0.27077	0.42763	0.44338	0.186267	0.70048	-0.627	-1.48494	0.231007	-1.02013	-1.46801	-0.572258	-1.10235	-1.50461	-0.700084	-2.77758	-3.08517	-2.46999	-2.0028	-2.30681	-1.69879	-1.79706	-2.1442	-1.44993	1.44568	1.12811	1.76321	0.126221	-0.18057	0.433007	0.506734	0.227151	0.786305	4.47605	0.848137
											20.9667	-2.23592	-2.66379	-1.80806	0.0589607	-0.289813	0.407747	0.438345	0.181904	0.694787	-0.605128	-1.46315	0.252892	-1.00828	-1.45547	-0.561101	-1.09004	-1.49187	-0.688216	-2.76206	-3.0699	-2.45422	-1.98757	-2.2918	-1.68334	-1.77591	-2.12259	-1.42916	1.43547	1.1166	1.75437	0.125833	-0.180294	0.43196	0.518216	0.23819	0.79823	4.42296	0.811217
											21	-2.25689	-2.68486	-1.82891	0.0396499	-0.308666	0.387975	0.433338	0.177569	0.689107	-0.583608	-1.44173	0.274461	-0.996101	-1.44262	-0.549594	-1.07799	-1.47951	-0.676457	-2.74663	-3.0548	-2.43854	-1.97226	-2.27671	-1.66789	-1.75507	-2.10136	-1.4087	1.42488	1.10464	1.74507	0.125493	-0.180028	0.431015	0.530252	0.249636	0.810892	4.36986	0.77439
											21.0333	-2.27742	-2.70553	-1.84931	0.0204864	-0.327329	0.368314	0.428372	0.173275	0.683482	-0.562517	-1.42069	0.295628	-0.983622	-1.42949	-0.537753	-1.06631	-1.46766	-0.664953	-2.73136	-3.03979	-2.42294	-1.95703	-2.26162	-1.65236	-1.73453	-2.08044	-1.38861	1.4139	1.09233	1.73547	0.125228	-0.179752	0.430207	0.542761	0.261419	0.824108	4.31676	0.737781
											21.0667	-2.29753	-2.72575	-1.86929	0.00149111	-0.345802	0.34878	0.423433	0.168981	0.677871	-0.541892	-1.40015	0.316366	-0.97089	-1.41612	-0.525641	-1.05506	-1.45634	-0.653759	-2.71626	-3.02502	-2.4075	-1.94172	-2.24653	-1.63691	-1.71437	-2.0599	-1.36884	1.4027	1.07979	1.7256	0.125042	-0.179454	0.429543	0.555626	0.273424	0.837815	4.26366	0.701295
											21.1	-2.31722	-2.74546	-1.88886	-0.01734	-0.364068	0.329388	0.418507	0.164728	0.672287	-0.521784	-1.38012	0.336601	-0.957855	-1.40251	-0.51321	-1.04428	-1.44564	-0.642912	-2.70133	-3.01042	-2.39223	-1.92656	-2.23159	-1.62154	-1.69451	-2.03966	-1.34936	1.3913	1.0671	1.71554	0.124952	-0.179125	0.429028	0.568676	0.28549	0.85183	4.21026	0.664934
											21.1333	-2.33651	-2.76487	-1.90805	-0.0360139	-0.382129	0.310108	0.413623	0.160502	0.666744	-0.502255	-1.36084	0.356281	-0.944597	-1.38868	-0.500509	-1.034	-1.43555	-0.632447	-2.68673	-2.99615	-2.3773	-1.91147	-2.21664	-1.6063	-1.67512	-2.01988	-1.33027	1.37987	1.05434	1.70537	0.124941	-0.178769	0.428651	0.581713	0.297434	0.865968	4.15716	0.628852
											21.1667	-2.35537	-2.784	-1.9268	-0.0545168	-0.4	0.29097	0.408739	0.156277	0.661202	-0.483394	-1.34207	0.375293	-0.9311	-1.37465	-0.48757	-1.02423	-1.42609	-0.622366	-2.67255	-2.98231	-2.36279	-1.89653	-2.20192	-1.59114	-1.65595	-2.00041	-1.31157	1.3684	1.04165	1.69516	0.124994	-0.178403	0.428386	0.594523	0.309045	0.879983	4.10375	0.592771
											21.2	-2.37388	-2.80259	-1.94517	-0.072847	-0.417665	0.271974	0.403883	0.152078	0.6557	-0.465264	-1.32405	0.393574	-0.917412	-1.36042	-0.474391	-1.01493	-1.41723	-0.61263	-2.6587	-2.96887	-2.34852	-1.88173	-2.18727	-1.57627	-1.63724	-1.98132	-1.29309	1.35701	1.02907	1.68494	0.125095	-0.178026	0.428221	0.606872	0.320091	0.893629	4.05034	0.556968
											21.2333	-2.392	-2.82091	-1.96315	-0.0910124	-0.435124	0.253105	0.399053	0.147894	0.650213	-0.447953	-1.30692	0.41105	-0.903517	-1.34603	-0.461006	-1.00605	-1.4089	-0.603187	-2.64527	-2.95578	-2.33475	-1.86722	-2.1729	-1.56155	-1.61876	-1.96254	-1.27499	1.34581	1.01673	1.67485	0.125228	-0.177654	0.428115	0.618496	0.330344	0.90666	3.99693	0.521228
											21.2667	-2.40974	-2.83867	-1.98076	-0.108999	-0.452376	0.234379	0.39421	0.14371	0.644725	-0.431511	-1.29066	0.427655	-0.889464	-1.33148	-0.44743	-0.997521	-1.40104	-0.59398	-2.63233	-2.94326	-2.32141	-1.85293	-2.15876	-1.54711	-1.60074	-1.94413	-1.25727	1.33472	1.00465	1.66482	0.125403	-0.177271	0.428077	0.629191	0.339576	0.918831	3.94352	0.485706
											21.3	-2.42713	-2.85617	-1.998	-0.126811	-0.469423	0.215811	0.389409	0.139553	0.639265	-0.416001	-1.27529	0.443316	-0.875251	-1.31681	-0.433694	-0.989262	-1.39359	-0.584938	-2.61982	-2.93117	-2.30848	-1.83893	-2.1449	-1.53304	-1.58295	-1.92611	-1.23979	1.32386	0.992836	1.65488	0.125631	-0.176852	0.428115	0.638719	0.347604	0.929834	3.89012	0.450307
											21.3333	-2.44413	-2.87339	-2.01487	-0.144447	-0.486264	0.197386	0.384607	0.135397	0.633818	-0.401499	-1.26093	0.457969	-0.860958	-1.30205	-0.419847	-0.981168	-1.38639	-0.57595	-2.60781	-2.91965	-2.29604	-1.8253	-2.13134	-1.51926	-1.56554	-1.9084	-1.22268	1.31323	0.981366	1.64509	0.125971	-0.176337	0.428285	0.646956	0.354267	0.939607	3.83671	0.415064
											21.3667	-2.4608	-2.89033	-2.03138	-0.161898	-0.502899	0.179103	0.379805	0.131251	0.628372	-0.388018	-1.24765	0.471601	-0.846538	-1.2872	-0.405873	-0.973128	-1.37937	-0.566889	-2.59629	-2.90856	-2.28395	-1.81195	-2.11806	-1.50584	-1.54844	-1.89106	-1.20581	1.30275	0.970125	1.63533	0.126503	-0.175646	0.428656	0.653717	0.359449	0.947967	3.78299	0.379976
											21.4	-2.47715	-2.90674	-2.04756	-0.179198	-0.519344	0.160963	0.375017	0.127115	0.622925	-0.375583	-1.23534	0.484188	-0.832071	-1.27231	-0.391819	-0.965088	-1.37244	-0.557719	-2.58512	-2.89796	-2.27235	-1.79904	-2.10515	-1.49285	-1.53171	-1.87404	-1.18931	1.29238	0.959151	1.62561	0.127352	-0.174653	0.429358	0.658881	0.363076	0.954728	3.72958	0.345074
											21.4333	-2.49314	-2.92286	-2.06339	-0.196309	-0.535583	0.142974	0.370229	0.122976	0.617492	-0.364193	-1.22409	0.495716	-0.817571	-1.25741	-0.377734	-0.956902	-1.36549	-0.548312	-2.57444	-2.8877	-2.26109	-1.78642	-2.0926	-1.48023	-1.51529	-1.85739	-1.17312	1.28209	0.948329	1.6159	0.128664	-0.173213	0.430537	0.662507	0.365141	0.959892	3.67617	0.310299
											21.4667	-2.50883	-2.93872	-2.07889	-0.213229	-0.5516	0.125139	0.365455	0.118842	0.612059	-0.353862	-1.21388	0.506174	-0.803088	-1.24253	-0.363632	-0.948534	-1.35844	-0.538631	-2.56409	-2.87794	-2.25024	-1.77423	-2.08042	-1.46804	-1.49918	-1.84112	-1.15732	1.27181	0.937621	1.60603	0.130608	-0.171147	0.432369	0.664597	0.365664	0.963518	3.62245	0.275618
											21.5	-2.52422	-2.9543	-2.09408	-0.229975	-0.567427	0.107465	0.360667	0.114706	0.606626	-0.344526	-1.20467	0.515623	-0.78862	-1.22773	-0.34953	-0.939875	-1.35118	-0.528568	-2.554	-2.86843	-2.23965	-1.76248	-2.06859	-1.45636	-1.48353	-1.82517	-1.14182	1.26144	0.926914	1.59593	0.133386	-0.168284	0.435057	0.665089	0.364711	0.965485	3.56904	0.241201
											21.5333	-2.53928	-2.9696	-2.10893	-0.246546	-0.583048	0.0899398	0.355892	0.110575	0.601194	-0.336185	-1.19643	0.524065	-0.774232	-1.213	-0.335461	-0.930905	-1.34369	-0.518121	-2.54424	-2.85925	-2.22922	-1.75109	-2.05713	-1.44498	-1.46818	-1.80966	-1.12662	1.25085	0.91613	1.58557	0.137184	-0.164422	0.438791	0.664167	0.362387	0.965977	3.51564	0.206802
											21.5667	-2.55407	-2.98464	-2.1235	-0.262944	-0.598447	0.0725713	0.351091	0.106434	0.595761	-0.328739	-1.1891	0.531611	-0.759924	-1.19841	-0.321455	-0.921571	-1.33589	-0.507256	-2.53464	-2.85024	-2.21904	-1.74006	-2.04603	-1.43409	-1.45321	-1.79454	-1.11181	1.23991	0.905079	1.57474	0.142198	-0.159376	0.443773	0.661893	0.358822	0.964994	3.46192	0.172611
											21.6	-2.56858	-2.9994	-2.13779	-0.279151	-0.613657	0.055366	0.346289	0.102287	0.5903	-0.322162	-1.1826	0.538264	-0.745742	-1.18397	-0.307512	-0.911854	-1.32775	-0.495953	-2.52513	-2.84132	-2.20895	-1.7294	-2.03522	-1.42358	-1.43863	-1.77981	-1.09737	1.22856	0.893686	1.56343	0.148583	-0.153002	0.450169	0.65845	0.354163	0.962781	3.40851	0.138607
											21.6333	-2.5828	-3.01389	-2.15179	-0.295168	-0.62866	0.0383207	0.341487	0.0981218	0.58484	-0.316329	-1.17683	0.54416	-0.731689	-1.16971	-0.293681	-0.901717	-1.31922	-0.484194	-2.5157	-2.83247	-2.19885	-1.71917	-2.02478	-1.41349	-1.42443	-1.76553	-1.08332	1.21663	0.881797	1.55146	0.156492	-0.145146	0.458126	0.653963	0.348582	0.959339	3.3551	0.104668
											21.6667	-2.59676	-3.0281	-2.16551	-0.311011	-0.643457	0.0214449	0.336658	0.093958	0.579366	-0.311163	-1.1717	0.549364	-0.71781	-1.15566	-0.279962	-0.891143	-1.31027	-0.472016	-2.50611	-2.82346	-2.18876	-1.70923	-2.01462	-1.40377	-1.4106	-1.75163	-1.06958	1.20402	0.86926	1.53873	0.166	-0.135734	0.467734	0.648554	0.342238	0.954851	3.30169	0.0709213
											21.7	-2.61051	-3.04204	-2.17896	-0.326663	-0.658048	0.00472655	0.331829	0.089775	0.573878	-0.306564	-1.16709	0.553975	-0.70409	-1.14183	-0.266354	-0.880114	-1.30086	-0.459382	-2.49652	-2.81437	-2.17858	-1.69959	-2.00476	-1.39449	-1.39717	-1.73811	-1.05622	1.1906	0.856038	1.52513	0.177165	-0.124713	0.479048	0.642407	0.335304	0.949504	3.24828	0.0373113
											21.7333	-2.62399	-3.05571	-2.19216	-0.34211	-0.672418	-0.0118135	0.326972	0.0855755	0.568363	-0.302394	-1.1629	0.558095	-0.690578	-1.12823	-0.252921	-0.868647	-1.29098	-0.446328	-2.48659	-2.80503	-2.16824	-1.6903	-1.99511	-1.38542	-1.38411	-1.72498	-1.04324	1.17628	0.841977	1.51061	0.189966	-0.112108	0.49204	0.635707	0.327947	0.94348	3.19456	0.00384726
											21.7667	-2.63725	-3.06937	-2.20514	-0.357399	-0.686597	-0.0281892	0.322088	0.0813472	0.562834	-0.298513	-1.15893	0.5619	-0.677256	-1.11487	-0.239631	-0.856705	-1.28055	-0.432856	-2.47649	-2.79535	-2.15756	-1.68123	-1.98575	-1.37679	-1.37143	-1.71223	-1.03056	1.16103	0.826963	1.4951	0.20434	-0.0979736	0.506653	0.628515	0.320306	0.93678	3.14116	-0.0294755
											21.8	-2.65031	-3.08277	-2.21791	-0.372465	-0.700554	-0.0443853	0.317177	0.077097	0.557264	-0.294771	-1.15505	0.565503	-0.664157	-1.10177	-0.226548	-0.84429	-1.26962	-0.418982	-2.4659	-2.78534	-2.14655	-1.67253	-1.97661	-1.36837	-1.35906	-1.69986	-1.01827	1.1448	0.811035	1.47853	0.220152	-0.0824529	0.522753	0.621016	0.3125	0.929588	3.08787	-0.0626741
											21.8333	-2.66316	-3.09589	-2.23043	-0.387357	-0.71429	-0.0604056	0.312251	0.0728289	0.551681	-0.291029	-1.1511	0.569031	-0.651281	-1.08892	-0.21364	-0.831383	-1.25808	-0.404689	-2.45497	-2.77474	-2.1352	-1.66397	-1.96769	-1.36032	-1.347	-1.68787	-1.0062	1.12754	0.794117	1.46096	0.237208	-0.0657212	0.540143	0.613314	0.304619	0.922027	3.03449	-0.0957407
											21.8667	-2.67581	-3.10901	-2.24278	-0.402028	-0.72782	-0.0762421	0.307299	0.0685279	0.546056	-0.287098	-1.14691	0.572697	-0.638676	-1.07635	-0.200987	-0.817946	-1.24593	-0.389977	-2.44346	-2.76356	-2.12335	-1.6557	-1.95899	-1.35242	-1.33524	-1.67611	-0.994441	1.10932	0.776245	1.44237	0.255278	-0.0480142	0.558574	0.605397	0.296733	0.914036	2.98115	-0.128658
											21.9	-2.68831	-3.12158	-2.25492	-0.416524	-0.741144	-0.0919075	0.302305	0.0641995	0.540417	-0.282827	-1.14228	0.576628	-0.626309	-1.06405	-0.188572	-0.804	-1.23315	-0.374863	-2.43144	-2.75188	-2.11101	-1.64758	-1.95043	-1.3448	-1.32378	-1.66458	-0.982911	1.09016	0.757497	1.42282	0.274098	-0.0295886	0.577803	0.597326	0.288871	0.9058	2.92783	-0.161458
											21.9333	-2.70063	-3.13443	-2.26687	-0.430798	-0.75423	-0.107378	0.29727	0.0598299	0.534724	-0.27804	-1.13708	0.580988	-0.614245	-1.05203	-0.176444	-0.789543	-1.21974	-0.359349	-2.41876	-2.73945	-2.09808	-1.63967	-1.94201	-1.33733	-1.31248	-1.65335	-0.971686	1.07019	0.737873	1.40247	0.293358	-0.0107418	0.597456	0.589102	0.281022	0.897194	2.87452	-0.194133
											21.9667	-2.71277	-3.147	-2.27865	-0.444883	-0.76711	-0.122662	0.292221	0.0554328	0.529003	-0.272572	-1.13109	0.585939	-0.602467	-1.04032	-0.164619	-0.774539	-1.20564	-0.343451	-2.4055	-2.72636	-2.08456	-1.63184	-1.93367	-1.33	-1.30149	-1.64228	-0.960613	1.0495	0.717601	1.3814	0.312745	0.00822936	0.617268	0.580699	0.273166	0.88822	2.82127	-0.226659
											22	-2.7248	-3.1593	-2.29024	-0.458777	-0.779785	-0.13776	0.287118	0.050996	0.52324	-0.266284	-1.1242	0.591622	-0.591023	-1.02894	-0.153118	-0.759061	-1.19093	-0.327171	-2.39148	-2.71259	-2.07038	-1.62415	-1.92547	-1.32275	-1.29057	-1.63136	-0.94977	1.02824	0.696719	1.35975	0.331958	0.0270348	0.636868	0.572093	0.265261	0.878938	2.76801	-0.25908
											22.0333	-2.73672	-3.17161	-2.30169	-0.472449	-0.792237	-0.15267	0.281973	0.046518	0.517437	-0.259027	-1.11624	0.598186	-0.57993	-1.01789	-0.141982	-0.743072	-1.17558	-0.310581	-2.3768	-2.69799	-2.05561	-1.61646	-1.91728	-1.31564	-1.2798	-1.6206	-0.939003	1.00659	0.675456	1.33773	0.350692	0.0453791	0.65599	0.563211	0.257227	0.869164	2.71482	-0.291352
											22.0667	-2.74847	-3.18391	-2.31301	-0.485932	-0.804468	-0.167395	0.276801	0.0420003	0.511593	-0.250674	-1.10709	0.605745	-0.569203	-1.00719	-0.131224	-0.726664	-1.15965	-0.293681	-2.36145	-2.68272	-2.04009	-1.60877	-1.90908	-1.30853	-1.26919	-1.60991	-0.928466	0.984758	0.654003	1.31551	0.368672	0.0630122	0.674315	0.554015	0.249015	0.859022	2.66163	-0.323524
											22.1	-2.75995	-3.19593	-2.32419	-0.499208	-0.816492	-0.181923	0.271574	0.0374386	0.505707	-0.241136	-1.09666	0.614388	-0.558857	-0.996865	-0.120856	-0.70991	-1.14324	-0.276581	-2.34535	-2.66671	-2.02399	-1.60108	-1.90081	-1.30135	-1.25857	-1.59922	-0.917928	0.962885	0.632435	1.2933	0.385659	0.0797015	0.691631	0.544451	0.240532	0.848388	2.6085	-0.355569
											22.1333	-2.77143	-3.20796	-2.3352	-0.512278	-0.828295	-0.196261	0.266305	0.0328275	0.49978	-0.230377	-1.08491	0.624153	-0.548926	-0.986933	-0.110902	-0.692846	-1.12638	-0.259316	-2.32858	-2.65002	-2.00722	-1.59339	-1.89254	-1.29417	-1.24811	-1.5886	-0.907543	0.941089	0.61102	1.2712	0.401455	0.09527	0.70762	0.534462	0.23173	0.837201	2.5554	-0.38749
[truncated: 2,936 more rows]
[truncated: 25 more columns]

## Sheet: Fig. S1
	b-k	raw data could be found in Folder "Dynamics"and website "https://drive.google.com/drive/folders/1az7uOLzP5xH7K-zpFzoAkv36kasVc-AW?usp=share_link"

[truncated: 9 more sheets: Fig. S3, Fig. S5, Fig. S8, Fig. S10, Fig. S11, Fig. S12, Fig. S13, Fig. S14, Fig. S-15-17]
